# Supplementary material for: Tobacco consumption patterns among Iranian adults: a national and sub-national update from the STEPS survey 2021
Source: Sci Rep. 2023 Jun 24;13:10272. doi: 10.1038/s41598-023-37299-3 (PMC10290637; doi:10.1038/s41598-023-37299-3)
Supplement: Supplementary file 1 — Supplementary Table 1. [file 41598_2023_37299_MOESM1_ESM.xlsx]

## Sheet: Supplementary Table 1
category	Sex	Ever smoking	Ever smoking 95% UI)	Ever cigarette	Ever cigarette 95% CI)	Ever use of hookah	Ever use of hookah 95% CI)	Ever pipe smoking	Ever pipe smoking 95% CI)	Ever use of smokeless tobacco	Ever use of smokeless tobacco 95% CI)	Current smoking	Current smoking 95% CI)	Current cigarette smoking	Current cigarette smoking 95% CI)	Current use of hookah	Current use of hookah 95% CI)	Current pipe smoking	Current pipe smoking 95% CI)	Current use of smokeless tobacco	Current use of smokeless tobacco 95% CI)	Ex-cigarette smoking	Ex-cigarette smoking 95% CI)	Ex use of hookah	Ex use of hookah 95% CI)	Ex pipe smoking	Ex pipe smoking 95% CI)	Ex use of smokeless tobacco	Ex use of smokeless tobacco 95% CI)	Attempt to quit cigarette smoking	Attempt to quit cigarette smoking 95% CI)	Attempt to quit use of hookah	Attempt to quit use of hookah 95% CI)	Second-hand smoking at home	Second-hand smoking at home 95% CI)	Second-hand smoking at work	Second-hand smoking at work 95% CI)	Second-hand smoking at home and work	Second-hand smoking at home and work 95% CI)	Attempt to quit pipe smoking	Attempt to quit pipe smoking 95% CI)	Attempt to quit use of smokeless tobacco	Attempt to quit use of smokeless tobacco 95% CI)
All ages	Female	7.23	6.79-7.7	1.21	1.02-1.43	6.2	5.8-6.64	0.03	0.01-0.09	0.1	0.06-0.16	4.44	4.09-4.82	0.77	0.62-0.95	3.64	3.33-3.98	0.01	0-0.07	0.08	0.04-0.13	0.45	0.34-0.58	2.56	2.29-2.86	0.02	0.01-0.07	0.02	0.01-0.07	40.6	30.03-52.12	37.23	32.98-41.69	27.38	26.59-28.18	17.33	16.67-18.02	14.3	13.69-14.93	N/A	N/A	57.25	25.85-83.73
All ages	Male	34.59	33.66-35.53	26.06	25.21-26.93	10.51	9.92-11.13	0.6	0.46-0.78	1.17	0.98-1.39	25.88	25.03-26.75	19.95	19.17-20.75	5.56	5.12-6.03	0.16	0.09-0.26	0.82	0.67-1.01	6.11	5.66-6.6	4.95	4.54-5.4	0.44	0.33-0.6	0.34	0.25-0.47	44.79	42.61-46.99	36.33	32.37-40.49	20.26	19.39-21.17	22.94	22.01-23.9	11.55	10.86-12.27	49.57	16.18-83.34	49.59	39.35-59.87
All ages	Total	19.44	18.93-19.97	12.31	11.88-12.75	8.13	7.78-8.49	0.28	0.22-0.37	0.57	0.49-0.68	14.01	13.56-14.48	9.33	8.95-9.72	4.5	4.23-4.78	0.08	0.05-0.12	0.41	0.34-0.5	2.98	2.76-3.21	3.63	3.39-3.89	0.21	0.16-0.28	0.17	0.12-0.22	44.66	42.52-46.81	36.73	33.83-39.74	24.64	24.05-25.24	19.49	18.95-20.05	13.24	12.78-13.71	49.61	16.12-83.46	50.31	40.68-59.92
18-24	Female	7.29	5.92-8.96	0.61	0.29-1.29	6.97	5.63-8.62	0.03	0-0.19	0.12	0.02-0.82	3.79	2.81-5.08	0.4	0.15-1.02	3.52	2.59-4.78	0	0-0	0	0-0	0.22	0.07-0.71	3.45	2.53-4.7	0.03	0-0.19	0.12	0.02-0.82	100	0-0	23.75	11.85-41.91	30.04	27.41-32.81	19.26	17.02-21.72	15.13	13.13-17.38	N/A	N/A	N/A	N/A
18-24	Male	26.11	23.46-28.95	11.48	9.59-13.69	19.19	16.83-21.78	0.6	0.26-1.37	0.63	0.31-1.27	18.15	15.86-20.7	8.01	6.45-9.91	10.67	8.87-12.79	0.24	0.06-0.96	0.48	0.21-1.13	3.47	2.44-4.91	8.52	6.91-10.45	0.36	0.13-1.01	0.15	0.05-0.47	50.05	38.32-61.78	38.38	28.8-48.94	28.45	25.52-31.57	27.72	24.81-30.83	16.34	14.01-18.98	N/A	N/A	35.8	10.86-71.86
18-24	Total	16.2	14.68-17.83	5.76	4.81-6.87	12.75	11.39-14.25	0.3	0.13-0.66	0.36	0.18-0.7	10.58	9.33-11.98	4	3.23-4.95	6.9	5.89-8.08	0.11	0.03-0.45	0.23	0.1-0.53	1.76	1.25-2.46	5.85	4.92-6.94	0.18	0.07-0.48	0.13	0.04-0.4	50.61	39.17-61.98	33.71	26.13-42.23	29.35	27.39-31.39	22.92	21.11-24.84	15.66	14.12-17.33	N/A	N/A	35.8	10.86-71.86
25-34	Female	9.24	8.11-10.51	0.8	0.48-1.34	8.88	7.77-10.13	0.05	0.01-0.36	0	0-0	6.28	5.35-7.36	0.47	0.23-0.95	5.87	4.98-6.9	0	0-0	0	0-0	0.34	0.16-0.7	3.02	2.36-3.85	0.05	0.01-0.36	0	0-0	65.48	8.5-97.48	36.93	29.13-45.49	30.57	28.69-32.51	19.88	18.25-21.62	15.83	14.36-17.43	N/A	N/A	N/A	N/A
25-34	Male	36.27	34.11-38.48	19.09	17.36-20.94	20.7	18.91-22.61	0.89	0.54-1.46	1.42	0.99-2.03	26.91	24.92-28.99	15.62	14.03-17.36	11.03	9.66-12.56	0.06	0.01-0.45	0.98	0.63-1.52	3.47	2.75-4.37	9.67	8.4-11.11	0.82	0.49-1.38	0.44	0.23-0.83	51.15	45.35-56.92	39.75	33.08-46.81	25.3	23.13-27.6	30.58	28.24-33.03	15.96	14.16-17.94	N/A	N/A	64.11	36.85-84.54
25-34	Total	21.22	20-22.49	8.91	8.07-9.82	14.12	13.09-15.21	0.42	0.26-0.68	0.63	0.44-0.9	15.42	14.35-16.56	7.18	6.43-8.02	8.15	7.36-9.03	0.03	0-0.2	0.43	0.28-0.67	1.72	1.38-2.15	5.97	5.28-6.74	0.39	0.24-0.65	0.2	0.1-0.37	51.32	45.58-57.03	38.65	33.54-44.03	28.55	27.12-30.02	23.98	22.62-25.39	15.88	14.73-17.1	N/A	N/A	64.11	36.85-84.54
35-44	Female	6.55	5.7-7.52	0.92	0.61-1.37	5.72	4.94-6.63	0	0-0	0.07	0.02-0.24	4.38	3.69-5.19	0.69	0.43-1.11	3.67	3.05-4.41	0	0-0	0.06	0.02-0.24	0.22	0.1-0.5	2.05	1.58-2.66	0	0-0	0.01	0-0.07	39.79	17.31-67.59	43.39	33.91-53.38	27.67	26.06-29.35	16.72	15.4-18.12	13.42	12.24-14.71	N/A	N/A	100	N/A
35-44	Male	36.9	34.85-38.99	27.01	25.16-28.95	11.76	10.42-13.24	0.49	0.27-0.89	1.24	0.84-1.83	29.5	27.58-31.5	22.68	20.94-24.52	6.46	5.45-7.63	0.1	0.03-0.35	0.8	0.49-1.3	4.34	3.55-5.28	5.3	4.41-6.36	0.4	0.2-0.77	0.44	0.23-0.85	47.23	42.78-51.72	38.01	29.95-46.8	19.91	18-21.96	26.91	24.74-29.19	11.79	10.28-13.49	N/A	N/A	44.58	13.26-80.89
35-44	Total	19.35	18.28-20.47	11.92	11.05-12.85	8.27	7.53-9.07	0.21	0.12-0.38	0.56	0.39-0.82	14.98	14.01-16	9.97	9.16-10.83	4.85	4.28-5.49	0.04	0.01-0.15	0.37	0.24-0.59	1.96	1.61-2.38	3.42	2.95-3.98	0.17	0.09-0.32	0.19	0.1-0.36	46.79	42.43-51.19	39.33	33.31-45.7	24.96	23.71-26.24	20.28	19.13-21.48	12.85	11.91-13.86	N/A	N/A	52.3	22.5-80.55
45-54	Female	6.33	5.46-7.34	1.08	0.73-1.61	5.46	4.66-6.4	0.05	0.01-0.33	0.05	0.01-0.2	3.88	3.21-4.69	0.76	0.48-1.22	3.17	2.57-3.89	0	0-0	0.02	0-0.17	0.32	0.15-0.67	2.3	1.77-2.97	0.05	0.01-0.33	0.03	0-0.19	28.01	7.56-64.95	33.71	24.24-44.71	30.09	28.3-31.94	20	18.46-21.63	17.12	15.68-18.66	N/A	N/A	N/A	N/A
45-54	Male	37.77	35.59-40	33.01	30.91-35.18	5.75	4.77-6.93	0.56	0.29-1.08	1.19	0.81-1.74	30.07	28.03-32.2	26.43	24.47-28.48	3.15	2.42-4.08	0.28	0.11-0.7	0.84	0.54-1.31	6.58	5.54-7.81	2.61	1.97-3.44	0.28	0.11-0.72	0.35	0.17-0.73	44.03	39.73-48.42	28.45	17.53-42.66	19.59	17.55-21.8	23.33	21.11-25.71	11.06	9.48-12.86	100	N/A	57.17	26.28-83.33
45-54	Total	19.67	18.53-20.88	14.63	13.61-15.71	5.59	4.95-6.3	0.26	0.14-0.49	0.53	0.37-0.77	15	13.97-16.09	11.65	10.74-12.64	3.16	2.68-3.71	0.12	0.05-0.3	0.37	0.24-0.57	2.98	2.51-3.53	2.43	2.01-2.93	0.15	0.06-0.34	0.16	0.08-0.33	44.23	39.98-48.56	31.32	24.18-39.46	26.42	25.04-27.85	21.16	19.88-22.5	15	13.9-16.17	100	N/A	56.5	27.09-81.94
55-64	Female	6.58	5.59-7.72	1.64	1.15-2.33	4.85	4.02-5.83	0	0-0	0.27	0.13-0.54	4.25	3.46-5.22	1.27	0.84-1.92	2.74	2.13-3.52	0	0-0	0.25	0.12-0.53	0.37	0.18-0.73	2.11	1.57-2.82	0	0-0	0.01	0-0.1	31.93	13.26-59.02	46.81	33.85-60.21	24.14	22.28-26.1	14.74	13.25-16.37	12.83	11.43-14.38	N/A	N/A	59.38	14.89-92.43
55-64	Male	37.54	35.22-39.91	34.61	32.35-36.95	4.03	3.16-5.13	0.32	0.14-0.74	1.13	0.73-1.75	28.34	26.21-30.58	26.09	24.01-28.28	1.78	1.23-2.56	0.12	0.03-0.45	0.82	0.48-1.38	8.52	7.28-9.96	2.26	1.62-3.13	0.2	0.07-0.59	0.31	0.14-0.69	40.3	35.72-45.06	37.73	16.73-64.63	15.75	13.86-17.86	17.23	15.23-19.42	7.46	6.17-8.98	N/A	N/A	32.72	26.44-39.68
55-64	Total	20.62	19.34-21.97	16.6	15.42-17.86	4.48	3.86-5.19	0.15	0.06-0.34	0.66	0.45-0.96	15.18	14.05-16.39	12.53	11.48-13.66	2.3	1.87-2.83	0.06	0.02-0.2	0.51	0.33-0.79	4.07	3.48-4.75	2.17	1.74-2.71	0.09	0.03-0.27	0.15	0.07-0.32	40.17	35.73-44.78	44.68	33.22-56.73	20.93	19.55-22.37	15.69	14.48-16.98	10.77	9.76-11.87	N/A	N/A	45.23	31.74-59.46
65-69	Female	7.24	5.65-9.24	1.85	1.12-3.03	5.46	4.11-7.23	0	0-0	0.08	0.01-0.57	3.09	2.12-4.48	0.48	0.19-1.18	2.53	1.66-3.85	0	0-0	0.08	0.01-0.57	1.37	0.75-2.48	2.93	1.96-4.37	0	0-0	0	0-0	100	0-0	28.56	9.22-61.14	21.24	18.45-24.33	12.27	10.13-14.79	10.56	8.55-12.98	N/A	N/A	N/A	N/A
65-69	Male	28.62	25.16-32.36	25.76	22.43-29.39	3.82	2.54-5.69	0.83	0.33-2.11	0.91	0.42-1.99	19.09	16.16-22.42	16.71	13.94-19.9	1.49	0.78-2.84	0.38	0.1-1.53	0.69	0.3-1.58	9.05	7.02-11.59	2.32	1.37-3.91	0.45	0.13-1.58	0.22	0.03-1.53	38.45	28.92-48.97	0	0-0	14.39	11.64-17.66	15.42	12.52-18.86	8.87	6.72-11.63	N/A	N/A	38.78	0.05-99.88
65-69	Total	16.76	14.88-18.81	12.49	10.84-14.34	4.73	3.75-5.95	0.37	0.15-0.94	0.45	0.22-0.93	10.21	8.72-11.92	7.7	6.4-9.24	2.07	1.45-2.94	0.17	0.04-0.68	0.35	0.17-0.76	4.79	3.78-6.04	2.66	1.94-3.65	0.2	0.06-0.71	0.1	0.01-0.69	38.31	29.08-48.46	25.94	10.92-50.01	18.49	16.46-20.72	13.54	11.77-15.52	9.88	8.37-11.64	N/A	N/A	56.53	3.22-98.07
70-74	Female	6.99	4.91-9.88	2.49	1.29-4.77	5.11	3.4-7.62	0	0-0	0.14	0.02-1.02	4.1	2.63-6.35	1.27	0.51-3.12	2.78	1.68-4.58	0	0-0	0.14	0.02-1.02	1.22	0.46-3.2	2.33	1.18-4.54	0	0-0	0	0-0	0	0-0	78.23	39.42-95.2	18.24	14.74-22.35	12.1	9.23-15.72	9.38	6.88-12.65	N/A	N/A	N/A	N/A
70-74	Male	27.1	23.08-31.54	24.02	20.2-28.3	3.31	1.99-5.46	0	0-0	1.5	0.69-3.22	17.91	14.57-21.83	15.83	12.67-19.61	1.28	0.59-2.78	0	0-0	1.22	0.53-2.81	8.18	5.93-11.2	2.03	1.03-3.94	0	0-0	0.27	0.04-1.93	41.09	30.5-52.57	37.59	4.2-89.22	13.89	10.71-17.83	9.56	6.93-13.05	5.24	3.43-7.94	N/A	N/A	N/A	N/A
70-74	Total	17.18	14.78-19.87	13.39	11.25-15.87	4.2	3.07-5.71	0	0-0	0.83	0.4-1.71	11.1	9.18-13.36	8.65	6.93-10.73	2.02	1.34-3.05	0	0-0	0.69	0.32-1.5	4.75	3.49-6.44	2.17	1.35-3.48	0	0-0	0.14	0.02-0.98	39.43	28.83-51.13	68.21	38.16-88.18	16.17	13.74-18.93	10.89	8.87-13.31	7.43	5.79-9.48	N/A	N/A	21.11	0.1-98.58
75+	Female	9.65	7.06-13.07	3.58	2.12-5.96	6.29	4.23-9.25	0.31	0.04-2.21	0.16	0.02-1.14	3.51	2.08-5.85	1.58	0.7-3.53	1.45	0.67-3.12	0.31	0.04-2.21	0.16	0.02-1.14	1.99	1.01-3.9	4.84	3.02-7.66	0	0-0	0	0-0	37	2.16-93.99	38.6	1.43-96.45	20.54	16.8-24.87	13.64	10.58-17.41	11.66	8.83-15.25	N/A	N/A	N/A	N/A
75+	Male	27.31	23.53-31.45	23.74	20.15-27.75	4.73	3.17-7	1.29	0.56-2.98	1.1	0.48-2.49	13.31	10.58-16.61	10.49	8.08-13.51	2.03	1.1-3.72	0.12	0.02-0.84	0.79	0.28-2.25	13.25	10.49-16.62	2.7	1.56-4.63	1.18	0.47-2.88	0.31	0.1-0.97	39.56	26.35-54.49	0	0-0	17.16	13.91-20.99	10.97	8.46-14.11	9.11	6.79-12.11	N/A	N/A	100	N/A
75+	Total	19.62	17.11-22.4	14.95	12.72-17.5	5.41	4.09-7.12	0.87	0.4-1.87	0.69	0.32-1.48	9.04	7.31-11.13	6.61	5.14-8.46	1.78	1.1-2.86	0.2	0.05-0.88	0.52	0.2-1.33	8.34	6.66-10.4	3.63	2.55-5.16	0.66	0.27-1.63	0.17	0.05-0.55	38.86	26.3-53.09	15.8	2.08-62.37	18.72	16.22-21.52	12.2	10.21-14.53	10.29	8.43-12.5	N/A	N/A	100	N/A
Supplementary Table 1. The prevalence of all-types of tobacco use among various age groups
