# Supplementary material for: Tobacco consumption patterns among Iranian adults: a national and sub-national update from the STEPS survey 2021
Source: Sci Rep. 2023 Jun 24;13:10272. doi: 10.1038/s41598-023-37299-3 (PMC10290637; doi:10.1038/s41598-023-37299-3)
Supplement: Supplementary file 2 — Supplementary Table 2. [file 41598_2023_37299_MOESM2_ESM.xlsx]

## Sheet: Supplementary Table 2
Province	Sex	Ever smoking %	Ever smoking (95% CI)	Ever cigarette smoking %	Ever cigarette (95% CI)	Ever use of hookah %	Ever use of hookah (95% CI)	Ever pipe smoking %	Ever pipe smoking (95% CI)	Ever use of smokeless tobacco %	Ever use of smokeless tobacco (95% CI)	Current smoking %	Current smoking (95% CI)	Current cigarette smoking %	Current cigarette smoking (95% CI)	Current use of hookah %	Current use of hookah (95% CI)	Current pipe smoking %	Current pipe smoking (95% CI)	Current use of smokeless tobacco %	Current use of smokeless tobacco (95% CI)	Ex-cigarette smoking %	Ex-cigarette smoking (95% CI)	Ex use of hookah %	Ex use of hookah (95% CI)	Ex pipe smoking %	Ex pipe smoking (95% CI)	Ex use of smokeless tobacco %	Ex use of smokeless tobacco (95% CI)	Attempt to quit cigarette smoking %	Attempt to quit cigarette smoking (95% CI)	Attempt to quit use of hookah %	Attempt to quit use of hookah (95% CI)	Attempt to quit pipe smoking	Attempt to quit pipe smoking (95% CI)	Attempt to quit use of smokeless tobacco %	Attempt to quit use of smokeless tobacco (95% CI)	Second-hand smoking at home %	Second-hand smoking at home (95% CI)	Second-hand smoking at work %	Second-hand smoking at work (95% CI)	Second-hand smoking at home and work %	Second-hand smoking at home and work (95% CI)
National	Female	7.63	7.12-8.17	1.11	0.92-1.34	6.78	6.29-7.3	0.04	0.01-0.12	0.09	0.05-0.16	4.75	4.34-5.19	0.69	0.54-0.88	4.05	3.67-4.46	0.01	N/A.06	0.06	0.04-0.11	0.42	0.31-0.57	2.73	2.41-3.08	0.03	0.01-0.11	0.03	0.01-0.11	47.8	33.85-62.11	35.77	31.72-40.03	0	N/A	N/A	N/A	28	27.13-28.88	17.95	17.21-18.72	14.52	13.85-15.22
National	Male	34.38	33.37-35.41	23.72	22.85-24.62	13.28	12.51-14.1	0.67	0.5-0.89	1.1	0.91-1.32	25.76	24.83-26.72	18.43	17.63-19.25	7.13	6.54-7.77	0.14	0.08-0.25	0.77	0.61-0.96	5.29	4.86-5.76	6.15	5.61-6.75	0.52	0.38-0.73	0.33	0.24-0.46	46.53	43.98-49.09	34.55	30.75-38.55	N/A	N/A	N/A	N/A	21.9	20.89-22.95	25.14	24.06-26.25	12.85	12.03-13.72
National	Total	19.57	19-20.14	11.2	10.77-11.64	9.68	9.24-10.14	0.32	0.24-0.42	0.54	0.45-0.64	14.13	13.63-14.64	8.6	8.22-9	5.43	5.09-5.79	0.07	0.04-0.12	0.38	0.31-0.46	2.59	2.39-2.82	4.26	3.95-4.58	0.25	0.18-0.34	0.16	0.12-0.22	46.62	44.11-49.15	35.09	32.33-37.96	N/A	N/A	N/A	N/A	25.65	24.99-26.32	20.72	20.1-21.35	13.88	13.36-14.42
Alborz	Female	4.53	2.34-8.59	0.46	0.12-1.82	4.07	1.98-8.17	0	N/A	0	N/A	2.47	0.99-6.04	0.22	0.03-1.52	2.25	0.84-5.91	0	N/A	0	N/A	0.25	0.04-1.69	1.82	0.61-5.25	0	N/A	0	N/A	36.03	22.43-52.32	0	N/A	N/A	N/A	39.03	22.89-57.99	14.94	11.11-19.79	14.59	10.6-19.75	10.07	6.93-14.42
Alborz	Male	23.9	18.85-29.82	18.82	14.34-24.31	7.01	4.16-11.57	0.13	0.02-0.88	0.42	0.09-1.86	20.21	15.53-25.89	17.35	12.99-22.79	3.59	1.7-7.41	0.13	0.02-0.88	0.42	0.09-1.86	1.47	0.67-3.2	3.42	1.61-7.11	0	N/A	0	N/A	35.42	21.8-51.91	22.34	5.2-60.16	N/A	N/A	32.46	25.96-39.71	8.2	5-13.17	17.98	12.69-24.85	6.4	3.55-11.28
Alborz	Total	13.42	10.64-16.79	8.88	6.75-11.61	5.42	3.55-8.18	0.06	0.01-0.4	0.19	0.04-0.85	10.61	8.16-13.68	8.08	6.01-10.76	2.86	1.58-5.15	0.06	0.01-0.4	0.19	0.04-0.85	0.81	0.39-1.66	2.55	1.37-4.7	0	N/A	0	N/A	36.03	22.43-52.32	16.69	4.23-47.6	N/A	N/A	39.03	22.89-57.99	12.18	9.45-15.57	15.98	12.69-19.92	8.57	6.25-11.64
Ardabil	Female	1.5	0.69-3.25	1.27	0.54-2.96	0.23	0.03-1.59	0	N/A	0	N/A	0.74	0.27-2.02	0.74	0.27-2.02	0	N/A	0	N/A	0	N/A	0.53	0.12-2.32	0.23	0.03-1.59	0	N/A	0	N/A	39.24	2.56-94.07	33.83	8.42-73.98	N/A	N/A	N/A	N/A	31.65	26.36-37.46	27.87	22.82-33.57	24.53	19.74-30.04
Ardabil	Male	32.48	26.47-39.12	27.29	21.82-33.54	8.37	5.03-13.6	0	N/A	0	N/A	26.85	21.29-33.25	23.18	18.13-29.14	3.66	1.59-8.23	0	N/A	0	N/A	4.11	2.12-7.8	4.7	2.42-8.92	0	N/A	0	N/A	62.1	49.24-73.46	33.83	8.42-73.98	N/A	N/A	N/A	N/A	37.42	30.02-45.45	43.44	35.72-51.49	29.2	22.47-36.99
Ardabil	Total	14.83	11.99-18.19	12.47	9.93-15.53	3.73	2.25-6.11	0	N/A	0	N/A	11.97	9.41-15.11	10.39	8.1-13.24	1.58	0.68-3.61	0	N/A	0	N/A	2.07	1.14-3.74	2.15	1.14-4.03	0	N/A	0	N/A	61.45	48.83-72.71	33.83	8.42-73.98	N/A	N/A	N/A	N/A	33.71	29.32-38.4	33.44	29.08-38.1	26.2	22.21-30.63
Azerbaijan, East	Female	2.62	1.49-4.54	1.26	0.62-2.57	1.64	0.77-3.43	0	N/A	0	N/A	1.71	0.81-3.55	0.67	0.24-1.81	1.04	0.37-2.9	0	N/A	0	N/A	0.6	0.21-1.65	0.6	0.22-1.6	0	N/A	0	N/A	100	100-100	0	N/A	N/A	N/A	N/A	N/A	26.91	22.77-31.49	19.62	15.96-23.88	16.25	12.9-20.26
Azerbaijan, East	Male	35.17	30.37-40.28	29.47	25-34.38	9.91	7.03-13.79	0	N/A	0	N/A	29.85	25.29-34.86	25.44	21.18-30.22	5.57	3.41-8.96	0	N/A	0	N/A	4.03	2.54-6.35	4.34	2.62-7.11	0	N/A	0	N/A	52.76	42.23-63.05	29.33	12.06-55.67	N/A	N/A	N/A	N/A	15.55	11.38-20.9	24.28	19.22-30.18	9.55	6.28-14.26
Azerbaijan, East	Total	17.86	15.3-20.74	14.47	12.18-17.1	5.51	4.01-7.52	0	N/A	0	N/A	14.89	12.51-17.63	12.26	10.13-14.78	3.16	2.03-4.9	0	N/A	0	N/A	2.2	1.44-3.35	2.35	1.49-3.7	0	N/A	0	N/A	54.09	43.74-64.11	22.5	9.64-44.12	N/A	N/A	N/A	N/A	22.53	19.44-25.96	21.42	18.38-24.8	13.67	11.16-16.63
Azerbaijan, West	Female	3.7	2.23-6.09	2.19	1.19-4	2.02	0.96-4.19	0	N/A	0	N/A	0.61	0.23-1.63	0.61	0.23-1.63	0	N/A	0	N/A	0	N/A	1.58	0.74-3.34	2.02	0.96-4.19	0	N/A	0	N/A	35.34	1.5-95.14	60.76	39.42-78.66	N/A	N/A	100	N/A	37.55	32.84-42.51	31.33	26.88-36.15	29.2	24.86-33.96
Azerbaijan, West	Male	40.3	34.82-46.04	33.88	28.73-39.44	10.01	6.91-14.29	0.19	0.03-1.33	0	N/A	33.94	28.73-39.57	28.7	23.84-34.11	6.02	3.67-9.72	0.19	0.03-1.33	0	N/A	5.17	3.23-8.19	3.99	2.19-7.16	0	N/A	0	N/A	45.3	34.87-56.15	60.76	39.42-78.66	N/A	N/A	100	N/A	27.11	21.17-34	27.32	21.41-34.16	15.73	11.09-21.83
Azerbaijan, West	Total	19.38	16.59-22.52	15.76	13.27-18.62	5.44	3.9-7.55	0.08	0.01-0.57	0	N/A	14.89	12.41-17.75	12.64	10.39-15.31	2.58	1.56-4.22	0.08	0.01-0.57	0	N/A	3.12	2.09-4.62	2.86	1.8-4.53	0	N/A	0	N/A	45.08	34.85-55.74	60.76	39.42-78.66	N/A	N/A	100	N/A	34.08	30.32-38.06	30	26.39-33.88	24.73	21.35-28.44
Bushehr	Female	16.8	14.11-19.89	0.22	0.05-0.91	16.8	14.11-19.89	0	N/A	0.11	0.02-0.81	13.09	10.7-15.92	0	N/A	13.09	10.7-15.92	0	N/A	0	N/A	0.22	0.05-0.91	3.71	2.5-5.47	0	N/A	0.11	0.02-0.81	45.69	34.49-57.35	33.64	23.29-45.83	N/A	N/A	0	N/A	38.21	33.93-42.69	23.15	19.51-27.24	20.06	16.63-23.99
Bushehr	Male	29.48	25.45-33.86	15.46	12.53-18.92	16.46	13.21-20.33	0	N/A	0.62	0.19-2.05	23.12	19.49-27.2	11.67	9.14-14.78	11.89	9.13-15.34	0	N/A	0.36	0.08-1.63	3.79	2.41-5.9	4.57	2.92-7.08	0	N/A	0.26	0.04-1.83	45.69	34.49-57.35	28.6	18.22-41.85	N/A	N/A	0	N/A	29.75	25.01-34.97	23.05	18.79-27.93	12.18	9-16.29
Bushehr	Total	22.39	20.02-24.96	6.94	5.61-8.57	16.65	14.53-19.02	0	N/A	0.34	0.12-0.96	17.52	15.39-19.87	5.15	4.02-6.58	12.56	10.7-14.69	0	N/A	0.16	0.04-0.72	1.79	1.16-2.76	4.09	3.04-5.48	0	N/A	0.18	0.04-0.75	45.69	34.49-57.35	31.32	23.6-40.24	N/A	N/A	0	N/A	34.72	31.5-38.09	23.11	20.29-26.19	16.81	14.34-19.61
Chahar Mahaal and Bakhtiari	Female	2.44	1.3-4.53	0.47	0.17-1.25	2.22	1.13-4.32	0	N/A	0	N/A	0.39	0.12-1.29	0	N/A	0.39	0.12-1.29	0	N/A	0	N/A	0.47	0.17-1.25	1.83	0.84-3.94	0	N/A	0	N/A	38.92	26.84-52.54	41.27	1.38-97.24	N/A	N/A	84.29	70.48-92.34	39.11	34.5-43.92	20.11	16.54-24.23	16.16	12.92-20.03
Chahar Mahaal and Bakhtiari	Male	42.02	36.67-47.56	27.86	23.44-32.75	16.72	12.68-21.73	0.82	0.3-2.25	0.76	0.21-2.68	26.7	22.23-31.71	20.01	16.3-24.33	6.35	3.92-10.13	0.22	0.03-1.55	0.12	0.02-0.85	7.84	5.35-11.36	10.37	7.16-14.78	0.6	0.18-1.96	0.64	0.15-2.74	38.92	26.84-52.54	51.09	25.95-75.69	N/A	N/A	57.81	39.73-74.01	37.65	31.52-44.21	42.46	36.18-49	21.05	16.02-27.14
Chahar Mahaal and Bakhtiari	Total	19.32	16.6-22.35	12.14	10.14-14.48	8.4	6.44-10.89	0.35	0.13-0.96	0.32	0.09-1.15	11.61	9.57-14.01	8.53	6.9-10.51	2.93	1.85-4.62	0.09	0.01-0.66	0.05	0.01-0.36	3.61	2.5-5.18	5.47	3.9-7.63	0.26	0.08-0.84	0.27	0.06-1.17	38.92	26.84-52.54	49.24	24.64-74.21	N/A	N/A	63.75	49.23-76.13	38.59	34.88-42.44	28	24.65-31.62	17.89	15.06-21.11
Fars	Female	9.57	7.38-12.33	0.67	0.24-1.87	8.91	6.8-11.59	0	N/A	0	N/A	5.63	3.98-7.9	0.67	0.24-1.87	4.96	3.43-7.13	0	N/A	0	N/A	0	N/A	3.95	2.61-5.92	0	N/A	0	N/A	0	N/A	42.49	25.81-61.08	N/A	N/A	0	N/A	35.08	30.97-39.43	24.26	20.71-28.19	21.08	17.73-24.87
Fars	Male	35.22	30.97-39.73	21.9	18.47-25.76	14.89	11.75-18.69	0.51	0.12-2.12	1.59	0.81-3.13	26.06	22.28-30.23	16.63	13.63-20.13	8.3	5.98-11.41	0	N/A	1.42	0.68-2.91	5.27	3.59-7.65	6.59	4.53-9.48	0.51	0.12-2.12	0.18	0.03-1.26	55.56	44.87-65.75	31.57	17.73-49.7	N/A	N/A	0	N/A	28.91	24.16-34.16	30.74	25.89-36.05	15.62	12.04-20.03
Fars	Total	21.27	18.87-23.89	10.35	8.69-12.28	11.63	9.74-13.85	0.23	0.05-0.97	0.73	0.37-1.43	14.94	12.9-17.24	7.95	6.5-9.68	6.48	5.08-8.25	0	N/A	0.65	0.31-1.33	2.4	1.64-3.51	5.15	3.9-6.77	0.23	0.05-0.97	0.08	0.01-0.57	53.11	42.79-63.17	36.13	25.14-48.8	N/A	N/A	0	N/A	32.64	29.48-35.96	26.82	23.89-29.97	18.92	16.39-21.74
Gilan	Female	3.71	1.82-7.44	0.77	0.17-3.32	3.39	1.56-7.2	0	N/A	0.12	0.02-0.85	2.5	0.99-6.21	0.12	0.02-0.84	2.27	0.82-6.12	0	N/A	0.12	0.02-0.85	0.65	0.12-3.54	1.12	0.35-3.52	0	N/A	0	N/A	48	32.78-63.6	30.68	1.1-94.65	N/A	N/A	N/A	N/A	18.06	13.63-23.52	7.39	4.77-11.28	4.67	2.73-7.86
Gilan	Male	39.74	32.5-47.46	31.98	25.46-39.3	14.12	9.15-21.17	2.84	1.02-7.62	0	N/A	26.45	20.2-33.83	21.82	16.19-28.75	5.34	2.45-11.23	0.3	0.04-2.13	0	N/A	10.16	6.84-14.83	8.79	5.06-14.83	2.53	0.83-7.49	0	N/A	47.41	32.13-63.19	83.21	48.83-96.26	N/A	N/A	N/A	N/A	10.46	5.81-18.13	19.58	13.2-28.05	6.29	2.84-13.33
Gilan	Total	17.17	13.87-21.06	12.43	9.76-15.7	7.4	5.04-10.74	1.06	0.38-2.91	0.08	0.01-0.53	11.45	8.69-14.94	8.23	6.01-11.16	3.41	1.84-6.23	0.11	0.02-0.8	0.08	0.01-0.53	4.2	2.83-6.18	3.99	2.41-6.53	0.95	0.31-2.86	0	N/A	48	32.78-63.6	68.34	40.54-87.24	N/A	N/A	N/A	N/A	15.71	12.21-20	11.15	8.3-14.83	5.17	3.31-7.99
Golestan	Female	4.75	3.03-7.37	0.39	0.09-1.66	4.18	2.57-6.73	0	N/A	0.18	0.03-1.24	2.59	1.44-4.62	0.39	0.09-1.66	2.02	1.02-3.95	0	N/A	0.18	0.03-1.24	0	N/A	2.16	1.07-4.33	0	N/A	0	N/A	16.76	N/A	62.4	35.42-83.39	N/A	N/A	100	N/A-N/A	24.3	20.41-28.67	12.96	10.05-16.56	11.36	8.66-14.77
Golestan	Male	32.76	28.08-37.8	18.56	15.04-22.68	16.11	12.5-20.52	0.61	0.15-2.47	0.45	0.11-1.81	20.9	17.06-25.35	12.96	10.05-16.54	7.92	5.43-11.42	0	N/A	0.45	0.11-1.81	5.61	3.68-8.45	8.19	5.59-11.84	0.61	0.15-2.47	0	N/A	44.27	29.13-60.55	49.57	29.67-69.61	N/A	N/A	100	N/A-N/A	24.56	19.81-30.03	29.18	24.12-34.82	12.34	8.92-16.84
Golestan	Total	17.59	15.08-20.43	8.72	7.03-10.77	9.65	7.69-12.05	0.28	0.07-1.14	0.31	0.1-0.94	10.99	9.01-13.33	6.15	4.77-7.9	4.73	3.39-6.55	0	N/A	0.31	0.1-0.94	2.57	1.68-3.91	4.92	3.53-6.84	0.28	0.07-1.14	0	N/A	42.95	28.46-58.77	53.91	38.27-68.82	N/A	N/A	100	N/A-N/A	24.41	21.34-27.76	19.57	16.78-22.7	11.76	9.56-14.39
Hamadan	Female	6.04	3.93-9.18	1.03	0.48-2.21	4.99	3.03-8.12	0	N/A	0.27	0.07-1.08	2.17	1.13-4.1	0.49	0.18-1.3	1.41	0.57-3.42	0	N/A	0.27	0.07-1.08	0.54	0.17-1.73	3.58	1.95-6.5	0	N/A	0	N/A	48.32	3.54-95.98	50.04	14.21-85.83	N/A	N/A	N/A	N/A	39.34	34.5-44.39	25.73	21.56-30.39	20.11	16.39-24.43
Hamadan	Male	43.11	37.42-48.99	32.64	27.59-38.12	14.33	10.37-19.47	1.16	0.4-3.26	1.6	0.63-4.02	29.13	24.26-34.55	24.08	19.68-29.11	4.99	2.83-8.65	0.37	0.09-1.45	1.12	0.4-3.16	8.55	5.84-12.36	9.34	6.13-13.97	0.79	0.2-3.14	0.48	0.07-3.31	40.1	29.26-52.01	16.18	4.12-46.43	N/A	N/A	52.89	22.82-81	31.18	24.91-38.23	39.93	33.2-47.05	24.25	18.59-30.99
Hamadan	Total	21.39	18.43-24.69	14.12	11.84-16.74	8.86	6.75-11.54	0.48	0.17-1.36	0.82	0.37-1.82	13.33	11.07-15.98	10.26	8.34-12.55	2.89	1.79-4.64	0.15	0.04-0.6	0.62	0.27-1.46	3.86	2.67-5.54	5.97	4.23-8.35	0.33	0.08-1.31	0.2	0.03-1.39	40.31	29.66-51.95	25.87	15.28-40.32	N/A	N/A	44.14	23.65-66.84	36.58	32.7-40.64	30.53	26.86-34.47	21.51	18.31-25.1
Hormozgan	Female	18.99	14.78-24.06	0	N/A	18.71	14.52-23.77	0	N/A	0.28	0.04-1.97	12.92	9.42-17.47	0	N/A	12.63	9.17-17.17	0	N/A	0.28	0.04-1.97	0	N/A	6.07	3.72-9.76	0	N/A	0	N/A	46.45	28.07-65.84	33.02	21.34-47.25	N/A	N/A	N/A	N/A	24.94	19.15-31.78	9.16	4.86-16.6	8.27	4.14-15.85
Hormozgan	Male	30.21	24.36-36.8	17.34	13.06-22.65	11.43	7.55-16.93	0	N/A	4	2.08-7.57	20.11	15.12-26.24	12.92	9.15-17.93	4.65	2.18-9.63	0	N/A	2.54	1.14-5.59	4.42	2.44-7.86	6.78	4.07-11.06	0	N/A	1.46	0.46-4.5	46.45	28.07-65.84	21.95	3.81-66.62	N/A	N/A	N/A	-	17.68	12.64-24.17	19.3	14.05-25.93	7.11	3.97-12.41
Hormozgan	Total	23.64	20.11-27.59	7.19	5.37-9.56	15.69	12.67-19.27	0	N/A	1.82	0.98-3.38	15.9	12.9-19.44	5.36	3.77-7.56	9.32	6.95-12.4	0	N/A	1.22	0.58-2.55	1.83	1.01-3.29	6.36	4.48-8.96	0	N/A	0.6	0.19-1.89	46.45	28.07-65.84	31.31	20.66-44.38	N/A	N/A	51.91	38.91-64.65	22.08	17.94-26.86	13.15	9.57-17.82	7.81	4.76-12.58
Ilam	Female	0.81	0.19-3.35	0	N/A	0.81	0.19-3.35	0	N/A	0	N/A	0.81	0.19-3.35	0	N/A	0.81	0.19-3.35	0	N/A	0	N/A	0	N/A	0	N/A	0	N/A	0	N/A	53.84	34.82-71.79	57.75	N/A	N/A	N/A	N/A	N/A	21.51	16.84-27.04	12.8	9.2-17.54	9.74	6.66-14.04
Ilam	Male	23.21	18.41-28.81	16.55	12.65-21.36	7.46	4.61-11.88	0	N/A	0	N/A	16.38	12.39-21.34	11.61	8.36-15.89	4.77	2.64-8.46	0	N/A	0	N/A	4.94	2.93-8.2	2.69	1.13-6.26	0	N/A	0	N/A	53.84	34.82-71.79	0	N/A	N/A	N/A	N/A	N/A	24.87	19.34-31.36	23.31	17.99-29.65	13.78	9.59-19.41
Ilam	Total	12.1	9.53-15.25	8.34	6.33-10.93	4.16	2.63-6.54	0	N/A	0	N/A	8.66	6.53-11.39	5.85	4.19-8.11	2.81	1.63-4.8	0	N/A	0	N/A	2.49	1.48-4.17	1.36	0.57-3.19	0	N/A	0	N/A	53.84	34.82-71.79	7.59	1.09-38.02	N/A	N/A	81.73	15.81-99.07	23.05	19.38-27.18	17.63	14.37-21.45	11.6	8.92-14.95
Isfahan	Female	10.64	8.19-13.71	1.47	0.73-2.93	9.69	7.34-12.69	0.27	0.04-1.89	0.27	0.04-1.85	7.03	4.99-9.8	0.66	0.21-1.99	6.37	4.44-9.06	0	N/A	0	N/A	0.81	0.34-1.95	3.32	2.09-5.24	0.27	0.04-1.89	0.27	0.04-1.85	18.09	1-82.87	11.75	4.81-25.99	N/A	N/A	61.33	47.59-73.47	24.57	21.11-28.39	17.51	14.36-21.19	9.89	7.61-12.76
Isfahan	Male	44.06	39.42-48.81	28.1	24.1-32.47	22.38	18.46-26.86	1.88	0.88-3.97	0.31	0.09-1	33.74	29.37-38.42	22.37	18.69-26.53	12.32	9.31-16.12	0.81	0.28-2.31	0.1	0.01-0.68	5.73	4.01-8.13	10.06	7.34-13.65	1.07	0.37-3.08	0.21	0.05-0.92	49.21	39.79-58.68	34.89	23.71-48.03	N/A	N/A	N/A	N/A	27.17	22.06-32.95	35.64	30.14-41.55	15.27	11.3-20.31
Isfahan	Total	25.21	22.55-28.07	13.08	11.14-15.29	15.22	12.99-17.76	0.97	0.48-1.96	0.28	0.09-0.91	18.67	16.29-21.32	10.12	8.39-12.16	8.96	7.2-11.11	0.35	0.12-1.01	0.04	0.01-0.3	2.96	2.12-4.11	6.26	4.81-8.1	0.62	0.24-1.57	0.24	0.06-0.91	48.11	38.76-57.6	25.09	17.71-34.26	N/A	N/A	N/A	N/A	25.49	22.56-28.67	23.96	21.03-27.17	11.81	9.69-14.32
Kerman	Female	12.57	9.38-16.65	1.4	0.59-3.31	11.17	8.15-15.13	0	N/A	0	N/A	8.46	5.85-12.1	1.1	0.39-3.08	7.37	4.94-10.85	0	N/A	0	N/A	0.31	0.08-1.21	3.8	2.18-6.54	0	N/A	0	N/A	49.38	2.86-96.99	25.72	10.84-49.64	N/A	N/A	N/A	N/A	48.9	43.5-54.33	31.39	26.48-36.76	26.2	21.6-31.38
Kerman	Male	43.39	38.02-48.93	26.45	21.99-31.45	18.52	14.48-23.37	1.35	0.5-3.63	2.65	1.32-5.23	29.98	25.16-35.29	18.33	14.53-22.85	9.75	6.83-13.75	0.37	0.05-2.57	2.31	1.1-4.79	8.12	5.63-11.58	8.76	6-12.63	0.99	0.31-3.1	0.34	0.05-2.37	47.95	32.86-63.43	24.85	12.13-44.2	N/A	N/A	N/A	N/A	39.14	32.84-45.83	37.08	30.85-43.76	24.03	18.7-30.31
Kerman	Total	27.26	23.99-30.79	13.34	11.03-16.05	14.67	12.11-17.66	0.65	0.24-1.74	1.26	0.63-2.51	18.72	15.9-21.91	9.31	7.37-11.7	8.5	6.53-11.01	0.18	0.02-1.23	1.1	0.52-2.3	4.03	2.82-5.74	6.17	4.51-8.37	0.47	0.15-1.49	0.16	0.02-1.14	48.03	33.61-62.79	25.22	14.93-39.32	N/A	N/A	N/A	N/A	44.91	40.74-49.14	33.72	29.82-37.85	25.31	21.76-29.23
Kermanshah	Female	1.46	0.69-3.09	0.52	0.19-1.43	0.94	0.33-2.63	0	N/A	0	N/A	1.18	0.52-2.62	0.52	0.19-1.43	0.65	0.19-2.19	0	N/A	0	N/A	0	N/A	0.29	0.04-2.01	0	N/A	0	N/A	22.69	0.76-91.84	80.05	20.85-98.39	N/A	N/A	50.66	39.79-61.46	27.26	23.26-31.66	15.48	12.34-19.23	13.06	10.21-16.56
Kermanshah	Male	21.42	17.54-25.9	18.23	14.75-22.32	3.68	1.96-6.81	0	N/A	0	N/A	18.78	15.11-23.1	16.45	13.09-20.49	2.81	1.38-5.66	0	N/A	0	N/A	1.78	0.99-3.16	0.87	0.22-3.39	0	N/A	0	N/A	34.47	20.92-51.13	33.24	9.2-71	N/A	N/A	52.31	42-62.42	16.19	12.21-21.14	15.72	11.62-20.93	8.46	5.59-12.59
Kermanshah	Total	10.16	8.31-12.36	8.24	6.65-10.16	2.13	1.24-3.64	0	N/A	0	N/A	8.84	7.12-10.93	7.46	5.93-9.35	1.59	0.86-2.93	0	N/A	0	N/A	0.77	0.43-1.38	0.54	0.17-1.66	0	N/A	0	N/A	34.11	20.92-50.32	42.97	18.33-71.68	N/A	N/A	N/A	N/A	22.97	19.99-26.24	15.57	13-18.53	11.28	9.13-13.85
Khorasan, North	Female	6.81	4.64-9.9	0.51	0.12-2.14	6.3	4.22-9.3	0	N/A	0	N/A	2.84	1.52-5.22	0	N/A	2.84	1.52-5.22	0	N/A	0	N/A	0.51	0.12-2.14	3.46	2.03-5.85	0	N/A	0	N/A	37.81	24.87-52.76	38.23	18.32-63.06	N/A	N/A	0	N/A	28.85	24.47-33.66	12.74	9.75-16.48	11.57	8.71-15.21
Khorasan, North	Male	34.92	29.94-40.26	19.32	15.54-23.76	14.73	11.14-19.22	0.39	0.05-2.71	3.63	2.03-6.4	20	16.01-24.69	12.24	9.2-16.12	5.88	3.68-9.27	0	N/A	1.87	0.88-3.96	7.07	4.84-10.24	8.84	6.08-12.7	0.39	0.05-2.71	1.76	0.72-4.21	37.81	24.87-52.76	44.42	26.37-64.08	N/A	N/A	0	N/A	26.15	21.14-31.88	25.22	20.26-30.92	12.9	9.21-17.78
Khorasan, North	Total	19.61	16.85-22.7	9.08	7.26-11.29	10.14	8.05-12.68	0.18	0.02-1.24	1.65	0.92-2.94	10.65	8.59-13.14	5.58	4.16-7.43	4.22	2.91-6.1	0	N/A	0.85	0.4-1.81	3.5	2.42-5.04	5.91	4.34-8	0.18	0.02-1.24	0.8	0.33-1.93	37.81	24.87-52.76	41.83	27.89-57.21	N/A	N/A	N/A	N/A	27.75	24.4-31.37	17.84	15.05-21.02	12.12	9.77-14.93
Khorasan, Razavi	Female	17.94	15.26-20.97	1.03	0.49-2.13	17.18	14.55-20.18	0.12	0.02-0.83	0	N/A	10.97	8.83-13.55	0.94	0.43-2.04	10.01	7.97-12.5	0.12	0.02-0.83	0	N/A	0.09	0.01-0.64	7.17	5.49-9.32	0	N/A	0	N/A	59.32	12.36-93.78	43.48	32.89-54.7	N/A	N/A	100	100-100	21.9	18.69-25.49	14.01	11.36-17.16	9.43	7.27-12.15
Khorasan, Razavi	Male	36.3	32.47-40.3	20.94	17.95-24.29	18.11	15.01-21.68	1.04	0.47-2.26	3.51	2.24-5.45	23.83	20.55-27.45	13.46	11.11-16.22	8.73	6.54-11.56	0.22	0.03-1.58	2.2	1.25-3.87	7.48	5.6-9.92	9.38	7.11-12.27	0.81	0.35-1.88	1.31	0.63-2.7	31.01	23.07-40.25	44.66	30.01-60.31	N/A	N/A	48.84	25.53-72.66	18.11	14.71-22.11	17.1	13.76-21.05	7.82	5.54-10.92
Khorasan, Razavi	Total	26.47	24.12-28.97	10.29	8.79-12.01	17.61	15.55-19.88	0.55	0.26-1.13	1.63	1.04-2.55	16.95	14.99-19.11	6.76	5.59-8.16	9.41	7.87-11.22	0.17	0.04-0.69	1.03	0.58-1.81	3.53	2.64-4.7	8.2	6.76-9.92	0.38	0.16-0.88	0.61	0.29-1.26	33.14	24.93-42.51	43.95	35.26-53.03	N/A	N/A	60.62	36.86-80.24	20.29	17.9-22.91	15.32	13.2-17.73	8.75	7.12-10.71
Khorasan, South	Female	2.78	1.42-5.4	0	N/A	2.4	1.13-5.01	0	N/A	0.39	0.09-1.59	1.42	0.53-3.73	0	N/A	1.27	0.43-3.65	0	N/A	0.15	0.02-1.05	0	N/A	1.13	0.39-3.21	0	N/A	0.24	0.03-1.67	20.76	12.79-31.87	68.66	36.01-89.5	N/A	N/A	51.54	N/A	16.26	12.56-20.79	7.92	5.52-11.26	5.04	3.13-8
Khorasan, South	Male	20.94	16.19-26.65	13.28	9.65-18.01	8.97	5.67-13.9	1.08	0.24-4.62	2.66	1.4-5	12.88	9.31-17.57	7.29	4.77-10.97	4.12	2.13-7.83	0.33	0.05-2.32	1.48	0.65-3.33	6	3.59-9.85	4.85	2.5-9.18	0.74	0.1-5.09	1.18	0.43-3.22	20.76	12.79-31.87	32.85	7.25-75.38	N/A	N/A	53.61	36.13-70.24	12.46	8.52-17.89	14.37	10.06-20.1	5.52	2.99-9.96
Khorasan, South	Total	10.25	7.99-13.06	5.46	3.94-7.53	5.1	3.44-7.49	0.44	0.1-1.93	1.32	0.74-2.35	6.13	4.47-8.35	3	1.95-4.56	2.44	1.39-4.25	0.14	0.02-0.96	0.7	0.33-1.48	2.47	1.47-4.1	2.66	1.51-4.63	0.31	0.04-2.13	0.62	0.25-1.53	20.76	12.79-31.87	49.36	23.7-75.37	N/A	N/A	52.71	36.01-68.82	14.81	11.98-18.18	10.38	8.06-13.28	5.22	3.59-7.53
Khuzestan	Female	4.12	2.71-6.22	1.27	0.66-2.43	3.12	1.89-5.11	0	N/A	0	N/A	2.87	1.69-4.82	0.89	0.4-1.98	1.97	1-3.85	0	N/A	0	N/A	0.38	0.12-1.17	1.14	0.56-2.34	0	N/A	0	N/A	57.73	14.04-91.95	35.21	9.91-72.87	N/A	N/A	N/A	N/A	35.3	31.13-39.71	22.33	18.78-26.34	18.46	15.2-22.23
Khuzestan	Male	30.94	26.64-35.6	20.78	17.27-24.78	11.33	8.47-14.98	0.79	0.25-2.49	0.37	0.09-1.47	24	20.13-28.35	16.81	13.62-20.58	7.05	4.86-10.12	0	N/A	0	N/A	3.96	2.54-6.13	4.28	2.59-6.99	0.79	0.25-2.49	0.37	0.09-1.47	53.31	37.37-68.61	23.95	12.25-41.55	N/A	N/A	41.6	20.66-66.08	26.53	21.87-31.78	29.91	25.04-35.28	19.28	15.22-24.12
Khuzestan	Total	16.2	13.96-18.73	10.06	8.37-12.04	6.82	5.29-8.74	0.36	0.11-1.13	0.17	0.04-0.66	12.39	10.41-14.68	8.07	6.54-9.91	4.26	3.07-5.88	0	N/A	0	N/A	1.99	1.31-3.01	2.56	1.68-3.88	0.36	0.11-1.13	0.17	0.04-0.66	53.52	38.17-68.22	26.68	15.2-42.48	N/A	N/A	44	23.08-67.28	31.88	28.7-35.23	25.29	22.36-28.47	18.78	16.18-21.68
Kohgiluyeh and Boyer-Ahmad	Female	16.61	12.94-21.07	1.3	0.54-3.1	16.12	12.5-20.55	0.32	0.05-2.23	0	N/A	10.24	7.35-14.1	0.81	0.26-2.54	9.75	6.93-13.56	0	N/A	0	N/A	0.49	0.13-1.87	6.37	4.23-9.49	0.32	0.05-2.23	0	N/A	100	100-100	67.2	50.05-80.72	N/A	N/A	0	N/A	40.06	34.57-45.81	28.78	23.83-34.31	25.75	21.01-31.14
Kohgiluyeh and Boyer-Ahmad	Male	42.51	36.92-48.3	31.16	26.14-36.68	15.28	11.47-20.06	0	N/A	0.23	0.03-1.64	25.92	21.18-31.29	21.09	16.8-26.13	5.62	3.4-9.14	0	N/A	0	N/A	10.07	7.15-14	9.66	6.69-13.75	0	N/A	0.23	0.03-1.64	51.22	38.76-63.54	61.4	33.73-83.25	N/A	N/A	57.5	1.99-98.91	36.28	30.1-42.95	41.79	35.31-48.56	22.64	17.46-28.82
Kohgiluyeh and Boyer-Ahmad	Total	28.87	25.42-32.59	15.44	12.82-18.49	15.72	13.02-18.86	0.17	0.02-1.18	0.11	0.02-0.78	17.67	14.84-20.89	10.41	8.24-13.08	7.79	5.88-10.26	0	N/A	0	N/A	5.03	3.59-7	7.93	6.03-10.35	0.17	0.02-1.18	0.11	0.02-0.78	54.16	41.51-66.3	65.45	51.29-77.32	N/A	N/A	49.8	7.3-92.6	38.46	34.31-42.78	34.3	30.26-38.57	24.43	20.85-28.41
Kurdistan	Female	2.78	1.55-4.96	1.56	0.78-3.12	1.22	0.45-3.27	0	N/A	0.21	0.03-1.49	1.31	0.54-3.13	0.7	0.23-2.13	0.61	0.15-2.4	0	N/A	0	N/A	0.87	0.35-2.12	0.61	0.14-2.55	0	N/A	0.21	0.03-1.49	0	N/A	100	N/A	N/A	N/A	N/A	N/A	42.74	37.76-47.87	36.7	31.91-41.77	32.06	27.49-37.01
Kurdistan	Male	30.94	26.06-36.28	26.59	22.09-31.64	6.46	4.07-10.11	0.26	0.04-1.86	0.27	0.04-1.88	22.9	18.56-27.9	19.94	15.92-24.69	3.08	1.53-6.11	0	N/A	0.27	0.04-1.88	6.65	4.52-9.67	3.38	1.8-6.28	0.26	0.04-1.86	0	N/A	59.17	48.35-69.17	58.77	17.91-90.3	N/A	N/A	N/A	N/A	33.33	27.55-39.65	28.08	22.69-34.17	22.11	17.25-27.89
Kurdistan	Total	15.19	12.74-18.02	12.59	10.43-15.13	3.53	2.31-5.34	0.12	0.02-0.82	0.24	0.06-0.94	10.82	8.73-13.34	9.18	7.29-11.5	1.7	0.91-3.15	0	N/A	0.12	0.02-0.83	3.41	2.4-4.84	1.83	1.02-3.25	0.12	0.02-0.82	0.12	0.02-0.84	56.28	46.39-65.7	64.86	26.45-90.45	N/A	N/A	N/A	N/A	39.15	35.33-43.12	33.42	29.76-37.28	28.27	24.82-32
Lorestan	Female	6.09	4.1-8.96	0.29	0.07-1.16	5.96	3.99-8.82	0	N/A	0	N/A	3.89	2.34-6.38	0.13	0.02-0.91	3.76	2.23-6.25	0	N/A	0	N/A	0.16	0.02-1.12	2.2	1.15-4.19	0	N/A	0	N/A	51.26	36.61-65.7	41.65	23.44-62.46	N/A	N/A	N/A	N/A	41.75	37-46.66	25.5	21.39-30.1	22.99	19.05-27.47
Lorestan	Male	30.79	25.7-36.4	19.05	15.25-23.53	13.28	9.52-18.23	1.07	0.33-3.44	1.21	0.5-2.93	23.24	18.77-28.41	14.8	11.44-18.92	9.19	6.14-13.53	0	N/A	0.13	0.02-0.95	4.25	2.57-6.95	4.09	2.12-7.75	1.07	0.33-3.44	1.08	0.41-2.82	51.67	36.88-66.18	51.99	31.42-71.9	N/A	N/A	N/A	N/A	34.55	28.29-41.39	36.11	29.81-42.93	17.08	12.44-22.98
Lorestan	Total	16.14	13.6-19.06	7.92	6.32-9.89	8.94	6.91-11.48	0.44	0.13-1.41	0.49	0.2-1.19	11.76	9.6-14.34	6.1	4.7-7.87	5.97	4.34-8.15	0	N/A	0.05	0.01-0.39	1.82	1.12-2.96	2.97	1.87-4.7	0.44	0.13-1.41	0.44	0.17-1.15	51.26	36.61-65.7	46.91	35.88-58.26	N/A	N/A	N/A	N/A	39.21	35.39-43.17	29.24	25.71-33.04	20.91	17.8-24.39
Markazi	Female	4.51	2.39-8.36	0.54	0.08-3.7	3.97	2.02-7.67	0	N/A	0	N/A	2.68	1.17-6.02	0	N/A	2.68	1.17-6.02	0	N/A	0	N/A	0.54	0.08-3.7	1.29	0.38-4.23	0	N/A	0	N/A	44.16	33.38-55.52	6.41	0.53-46.64	N/A	N/A	N/A	N/A	21.28	16.93-26.39	15.29	11.6-19.88	13.53	10.16-17.79
Markazi	Male	32.48	26.95-38.56	25.83	21-31.32	7.4	4.42-12.14	0.58	0.08-3.96	0.15	0.02-1.09	25.06	20.05-30.85	20.37	15.99-25.59	5.28	2.8-9.74	0	N/A	0	N/A	5.46	3.39-8.66	2.12	0.84-5.24	0.58	0.08-3.96	0.15	0.02-1.09	44.16	33.38-55.52	32.02	8.67-70.02	N/A	N/A	N/A	N/A	22.26	16.64-29.11	20.95	15.46-27.75	12.45	8.29-18.28
Markazi	Total	18.03	14.91-21.63	12.76	10.27-15.74	5.63	3.75-8.36	0.28	0.04-1.93	0.07	0.01-0.53	13.5	10.77-16.77	9.84	7.66-12.57	3.94	2.39-6.43	0	N/A	0	N/A	2.92	1.82-4.63	1.69	0.81-3.48	0.28	0.04-1.93	0.07	0.01-0.53	44.16	33.38-55.52	16.06	6.66-33.88	N/A	N/A	N/A	N/A	21.69	18.14-25.72	17.66	14.4-21.48	13.08	10.35-16.4
Mazandaran	Female	6.48	4.16-9.97	1.21	0.4-3.58	5.74	3.57-9.11	0	N/A	0	N/A	2.64	1.33-5.18	0.18	0.02-1.25	2.47	1.2-5.01	0	N/A	0	N/A	1.03	0.3-3.52	3.27	1.71-6.16	0	N/A	0	N/A	60.5	48.84-71.07	23.11	4.24-67.13	N/A	N/A	N/A	N/A	20.67	16.55-25.5	11.77	8.58-15.95	7.32	4.91-10.8
Mazandaran	Male	41.02	35.24-47.05	25.7	20.96-31.08	18.68	14.17-24.22	0	N/A	0	N/A	29.06	23.82-34.92	19.26	14.98-24.41	9.5	6.29-14.12	0	N/A	0	N/A	6.43	4.41-9.29	9.18	6.05-13.68	0	N/A	0	N/A	59.97	48.29-70.62	34.09	19.54-52.43	N/A	N/A	N/A	N/A	17.2	12.33-23.48	29.3	23.1-36.38	13.54	9.1-19.68
Mazandaran	Total	21.84	18.66-25.39	12.1	9.8-14.85	11.49	9.02-14.53	0	N/A	0	N/A	14.39	11.73-17.54	8.66	6.68-11.17	5.6	3.9-7.96	0	N/A	0	N/A	3.44	2.36-4.98	5.9	4.16-8.3	0	N/A	0	N/A	60.5	48.84-71.07	31.9	18.86-48.57	N/A	N/A	N/A	N/A	19.39	16.15-23.12	18.22	15-21.94	9.61	7.25-12.63
Qazvin	Female	5.13	3.01-8.62	1.12	0.38-3.23	4.77	2.71-8.26	0	N/A	0	N/A	2.18	0.9-5.18	0.28	0.04-1.97	1.9	0.72-4.92	0	N/A	0	N/A	0.84	0.24-2.95	2.87	1.44-5.63	0	N/A	0	N/A	57.42	48.26-66.1	51.52	3.78-96.64	N/A	N/A	N/A	N/A	36.59	31.19-42.34	19.88	15.66-24.9	16.12	12.35-20.76
Qazvin	Male	45.99	39.71-52.39	39.02	33.05-45.34	12.53	8.51-18.06	0.73	0.16-3.26	1.29	0.45-3.62	38.21	32.25-44.55	32.39	26.87-38.44	5.55	3.04-9.93	0	N/A	0.55	0.14-2.18	6.63	3.94-10.97	6.97	4.04-11.77	0.73	0.16-3.26	0.74	0.16-3.26	57.85	48.6-66.58	38.59	22.49-57.64	N/A	N/A	N/A	N/A	31.47	24.27-39.69	32.01	24.72-40.29	15.89	10.54-23.26
Qazvin	Total	23.47	20.01-27.33	18.13	15.12-21.6	8.25	6-11.25	0.33	0.07-1.47	0.58	0.2-1.63	18.36	15.28-21.9	14.69	12.02-17.84	3.54	2.13-5.84	0	N/A	0.25	0.06-0.98	3.44	2.12-5.55	4.71	3.07-7.17	0.33	0.07-1.47	0.33	0.07-1.47	57.42	48.26-66.1	40.67	25.01-58.49	N/A	N/A	N/A	N/A	34.85	30.5-39.47	23.99	20.11-28.36	16.04	12.85-19.85
Qom	Female	7.98	5.1-12.29	1.57	0.54-4.46	7.21	4.49-11.38	0	N/A	0	N/A	5.02	2.79-8.84	0.24	0.03-1.7	5.02	2.79-8.84	0	N/A	0	N/A	1.33	0.4-4.34	2.2	0.95-4.98	0	N/A	0	N/A	30.6	18.79-45.66	30.29	10.58-61.46	N/A	N/A	N/A	N/A	22.88	18.12-28.46	10.52	7.37-14.81	7.88	5.3-11.56
Qom	Male	30.72	25.11-36.97	21.13	16.51-26.63	13.49	9.39-19	1.12	0.28-4.41	0	N/A	21.48	16.7-27.18	15.96	11.95-20.99	6.4	3.72-10.8	0	N/A	0	N/A	5.17	3.01-8.73	7.08	4.18-11.76	1.12	0.28-4.41	0	N/A	30.94	19.02-46.09	13.43	6-27.4	N/A	N/A	N/A	N/A	15.47	10.78-21.7	22.05	16.49-28.85	9.54	5.85-15.2
Qom	Total	18.79	15.54-22.53	10.87	8.48-13.82	10.2	7.67-13.43	0.53	0.13-2.12	0	N/A	12.84	10.14-16.13	7.71	5.75-10.27	5.68	3.83-8.34	0	N/A	0	N/A	3.15	1.92-5.13	4.52	2.89-7	0.53	0.13-2.12	0	N/A	30.6	18.79-45.66	19.99	10.51-34.7	N/A	N/A	N/A	N/A	19.71	16.21-23.75	15.46	12.33-19.22	8.59	6.29-11.64
SemN/A	Female	3.85	2.15-6.81	0.6	0.19-1.86	2.94	1.44-5.91	0	N/A	0.47	0.15-1.45	3.23	1.72-5.98	0.6	0.19-1.86	2.31	1.03-5.1	0	N/A	0.47	0.15-1.45	0	N/A	0.62	0.13-3	0	N/A	0	N/A	0	N/A	44.89	21.24-71.11	N/A	N/A	N/A	N/A	17.01	12.87-22.13	6.91	4.47-10.53	5.67	3.43-9.23
SemN/A	Male	21.84	17.16-27.37	17.74	13.5-22.96	5.55	3.22-9.41	0	N/A	0.18	0.02-1.24	18.26	13.91-23.61	15.26	11.26-20.35	3.92	2.03-7.41	0	N/A	0.18	0.02-1.24	2.49	1.28-4.77	1.63	0.58-4.49	0	N/A	0	N/A	49.79	33.09-66.54	16.69	3.75-50.79	N/A	N/A	N/A	N/A	11.44	7.5-17.07	16.7	11.8-23.09	5.56	2.93-10.3
SemN/A	Total	12.35	9.84-15.39	8.7	6.61-11.37	4.17	2.72-6.35	0	N/A	0.33	0.13-0.87	10.33	8.01-13.23	7.52	5.56-10.11	3.07	1.86-5.04	0	N/A	0.33	0.13-0.87	1.17	0.61-2.26	1.1	0.47-2.58	0	N/A	0	N/A	46.4	30.9-62.63	30.25	14.54-52.5	N/A	N/A	N/A	N/A	14.61	11.59-18.26	11.12	8.47-14.47	5.62	3.79-8.26
Sistan and Baluchistan	Female	20.87	17.62-24.54	0	N/A	19.5	16.38-23.06	0	N/A	1.37	0.6-3.1	16.64	13.69-20.08	0	N/A	15.27	12.47-18.56	0	N/A	1.37	0.6-3.1	0	N/A	4.23	2.84-6.28	0	N/A	0	N/A	59.89	43.14-74.61	50.32	39.69-60.92	N/A	N/A	N/A	N/A	26.64	22.74-30.95	19.63	16.19-23.59	17.26	14.02-21.07
Sistan and Baluchistan	Male	29.55	25.34-34.14	14.69	11.63-18.4	11.43	8.72-14.85	0.26	0.04-1.84	8.96	6.56-12.13	21.03	17.37-25.24	9.41	6.96-12.6	5.58	3.75-8.23	0.26	0.04-1.84	7.65	5.44-10.66	5.29	3.52-7.86	5.85	3.97-8.56	0	N/A	1.31	0.58-2.91	59.89	43.14-74.61	50.36	30.09-70.51	N/A	N/A	N/A	N/A	31.19	26.28-36.57	26.03	21.48-31.16	19.52	15.5-24.29
Sistan and Baluchistan	Total	24.62	21.99-27.45	6.34	4.98-8.05	16.02	13.84-18.48	0.11	0.02-0.8	4.65	3.45-6.23	18.54	16.19-21.14	4.06	2.98-5.5	11.09	9.25-13.24	0.11	0.02-0.8	4.08	2.96-5.6	2.28	1.51-3.42	4.93	3.74-6.49	0	N/A	0.57	0.25-1.26	59.89	43.14-74.61	50.33	40.83-59.8	N/A	N/A	N/A	N/A	28.54	25.44-31.87	22.3	19.48-25.4	18.21	15.62-21.12
Tehran	Female	6.26	5.04-7.75	1.86	1.25-2.75	5.13	4-6.57	0.04	0.01-0.28	0	N/A	4.05	3.1-5.27	1.59	1.04-2.43	2.72	1.95-3.79	0	N/A	0	N/A	0.27	0.09-0.79	2.41	1.64-3.53	0.04	0.01-0.28	0	N/A	54.28	31.12-75.73	27.13	15.15-43.72	N/A	N/A	N/A	N/A	23.42	21.26-25.74	12.57	10.9-14.46	10.55	9.01-12.32
Tehran	Male	31.25	28.58-34.05	21.94	19.71-24.35	12.31	10.32-14.63	0.55	0.26-1.16	0.27	0.12-0.6	24.83	22.39-27.44	17.86	15.83-20.09	7.37	5.83-9.28	0.09	0.02-0.36	0.22	0.09-0.55	4.08	3.1-5.35	4.94	3.68-6.61	0.46	0.2-1.08	0.04	0.01-0.3	40.62	33.37-48.3	30.85	21.42-42.2	N/A	N/A	N/A	N/A	13.74	11.42-16.46	16.82	14.34-19.64	7.64	5.9-9.85
Tehran	Total	17.38	15.93-18.93	10.79	9.69-12	8.33	7.21-9.6	0.27	0.13-0.54	0.12	0.05-0.27	13.29	12.02-14.68	8.83	7.83-9.94	4.79	3.95-5.8	0.04	0.01-0.16	0.1	0.04-0.25	1.96	1.5-2.56	3.54	2.8-4.46	0.23	0.1-0.5	0.02	N/A.13	42.04	35.01-49.41	29.61	21.89-38.7	N/A	N/A	N/A	N/A	19.7	18.07-21.44	14.21	12.78-15.77	9.43	8.24-10.77
Yazd	Female	1.51	0.63-3.59	0.09	0.01-0.6	1.51	0.63-3.59	0	N/A	0	N/A	0.86	0.31-2.35	0.09	0.01-0.6	0.86	0.31-2.35	0	N/A	0	N/A	0	N/A	0.65	0.14-3.03	0	N/A	0	N/A	31.7	19.09-47.73	10.77	1.01-58.78	N/A	N/A	N/A	N/A	25.85	21.74-30.44	16.92	13.47-21.04	14.09	10.96-17.93
Yazd	Male	29.92	25.61-34.61	20.45	16.94-24.48	11.16	8.21-15	0.2	0.05-0.81	0.57	0.14-2.28	22.64	18.77-27.04	15.74	12.6-19.5	6.89	4.6-10.19	0.1	0.01-0.72	0.24	0.03-1.71	4.71	3.16-6.95	4.28	2.56-7.05	0.1	0.01-0.72	0.33	0.05-2.28	31.87	19.18-47.96	23.38	11.54-41.64	N/A	N/A	N/A	N/A	19.53	15.36-24.51	21.91	17.43-27.17	10.73	7.6-14.95
Yazd	Total	15.73	13.35-18.44	10.28	8.45-12.46	6.34	4.73-8.46	0.1	0.03-0.41	0.28	0.07-1.15	11.76	9.69-14.21	7.93	6.3-9.93	3.88	2.66-5.63	0.05	0.01-0.36	0.12	0.02-0.86	2.36	1.58-3.5	2.46	1.51-3.99	0.05	0.01-0.36	0.16	0.02-1.15	31.7	19.09-47.73	20.68	10.85-35.86	N/A	N/A	N/A	N/A	23.09	20.07-26.41	19.1	16.27-22.3	12.62	10.31-15.36
Zanjan	Female	1.32	0.6-2.91	0.64	0.29-1.43	0.68	0.18-2.58	0	N/A	0	N/A	0.88	0.3-2.59	0.33	0.1-1.02	0.56	0.11-2.68	0	N/A	0	N/A	0.32	0.1-0.99	0.12	0.02-0.86	0	N/A	0	N/A	36.62	0.32-99.04	0	N/A	N/A	N/A	N/A	N/A	25.98	22.09-30.29	16.9	13.71-20.66	13.67	10.74-17.25
Zanjan	Male	31.89	27.4-36.74	27.15	22.98-31.77	5.86	3.83-8.87	0	N/A	0.6	0.22-1.59	27.9	23.6-32.66	24.22	20.22-28.74	3.68	2.07-6.45	0	N/A	0.3	0.07-1.19	2.93	1.77-4.82	2.19	1.16-4.07	0	N/A	0.3	0.08-1.2	60.4	47.91-71.66	13.38	2.78-45.45	N/A	N/A	N/A	N/A	24.06	19.02-29.95	30.17	24.66-36.31	17.09	12.82-22.41
Zanjan	Total	14.78	12.59-17.27	12.32	10.36-14.58	2.96	1.96-4.45	0	N/A	0.26	0.1-0.7	12.78	10.71-15.19	10.85	8.98-13.04	1.93	1.12-3.32	0	N/A	0.13	0.03-0.52	1.47	0.92-2.32	1.03	0.56-1.88	0	N/A	0.13	0.03-0.53	60.1	47.76-71.27	11.14	2.47-38.27	N/A	N/A	N/A	N/A	25.28	22.16-28.69	21.7	18.76-24.97	14.91	12.41-17.8
Supplementary Table 2. The geographical pattern of tobacco smoking age-standardized prevalence in Iran (N/A: not available)
