# Supplementary material for: Tobacco consumption patterns among Iranian adults: a national and sub-national update from the STEPS survey 2021
Source: Sci Rep. 2023 Jun 24;13:10272. doi: 10.1038/s41598-023-37299-3 (PMC10290637; doi:10.1038/s41598-023-37299-3)
Supplement: Supplementary file 3 — Supplementary Table 3. [file 41598_2023_37299_MOESM3_ESM.xlsx]

## Sheet: Supplementary Table 3
	Sex	Cigarette pack/year Mean (SD)	Cigarette pack/year Median (IQR)	Number of cigarettes smoked per day Mean (SD)	Number of cigarettes smoked per day Median (IQR)	Monthly times of Hookah use Mean (SD)	Monthly times of Hookah use Median (IQR)	Monthly times of pipe smoking Mean (SD)	Monthly times of pipe smoking Median (IQR)
All ages	Female	11.93 (17.35)	4.6 (15.29)	7.65 (8.09)	5 (8)	2.86 (23.46)	0 (0)	0 (0)	0 (0)
All ages	Male	17.83 (19.37)	11.5 (21.8)	12.64 (10.31)	10 (15)	0.3 (6.2)	0 (0)	0.04 (1.01)	0 (0)
All ages	Both	17.56 (19.32)	11.2 (21.5)	12.41 (10.27)	10 (16)	0.42 (7.87)	0 (0)	0.04 (0.99)	0 (0)
18-24	Female	0.69 (0.57)	1 (0.5)	4.28 (5.02)	1 (4)	0.83 (1.28)	0 (2)	0 (0)	0 (0)
18-24	Male	2.49 (4.09)	1.2 (2.71)	9 (9)	6 (13)	0.55 (3.75)	0 (0)	0 (0)	0 (0)
18-24	Both	2.42 (4.02)	1 (2.45)	8.75 (8.89)	5 (10)	0.56 (3.66)	0 (0)	0 (0)	0 (0)
25-34	Female	2.35 (3.8)	0.2 (0.65)	4.13 (3.33)	4 (2)	23.57 (66.3)	0 (0)	0 (0)	0 (0)
25-34	Male	6.63 (6.66)	4.8 (8.1)	11.09 (9.05)	10 (17)	0.94 (8.39)	0 (0)	0 (0.06)	0 (0)
25-34	Both	6.48 (6.62)	4.55 (8.1)	10.84 (9)	10 (17)	1.76 (15.65)	0 (0)	0 (0.06)	0 (0)
35-44	Female	3.62 (4.59)	2 (4.55)	4.58 (5.47)	3 (4.8)	0.51 (2.02)	0 (0)	0 (0)	0 (0)
35-44	Male	10.97 (10.63)	8.4 (14.6)	11.44 (9.27)	10 (16)	0.47 (10.6)	0 (0)	0 (0.11)	0 (0)
35-44	Both	10.68 (10.55)	8 (14.8)	11.16 (9.25)	10 (16)	0.48 (10.39)	0 (0)	0 (0.1)	0 (0)
45-54	Female	11.31 (14.46)	5.25 (9.5)	8.22 (8.8)	5 (8)	0.19 (0.76)	0 (0)	0 (0)	0 (0)
45-54	Male	20.35 (18.57)	15 (24.2)	14.19 (11.46)	10 (15)	0.05 (0.81)	0 (0)	0.07 (1.46)	0 (0)
45-54	Both	20.01 (18.51)	14.5 (23.5)	13.97 (11.43)	10 (15)	0.05 (0.81)	0 (0)	0.07 (1.43)	0 (0)
55-64	Female	15.94 (14.42)	10.5 (29)	9.74 (7.71)	6 (16)	0 (0)	0 (0)	0 (0)	0 (0)
55-64	Male	26.32 (22.89)	21 (30.57)	13.87 (10.84)	10 (15)	0.1 (1.58)	0 (0)	0.05 (1.04)	0 (0)
55-64	Both	25.74 (22.63)	20.5 (30.5)	13.64 (10.73)	10 (15)	0.09 (1.54)	0 (0)	0.05 (1.01)	0 (0)
65-69	Female	30.36 (17.72)	24.5 (26)	14.64 (7.73)	20 (10)	0 (0)	0 (0)	0 (0)	0 (0)
65-69	Male	30.23 (22.46)	25.2 (33.6)	13.87 (10.08)	12 (14)	0 (0)	0 (0)	0 (0)	0 (0)
65-69	Both	30.24 (22.31)	25.2 (33.3)	13.9 (10.01)	12 (14)	0 (0)	0 (0)	0 (0)	0 (0)
70-74	Female	30.94 (40.47)	16 (20.2)	12.69 (15.26)	8 (9)	0.32 (1.13)	0 (0)	0 (0)	0 (0)
70-74	Male	26.95 (26.45)	23.5 (33)	11.3 (10.17)	10 (10)	0 (0)	0 (0)	0 (0)	0 (0)
70-74	Both	27.24 (27.71)	22 (33)	11.4 (10.62)	9 (11)	0.02 (0.31)	0 (0)	0 (0)	0 (0)
75+	Female	19.62 (18.18)	7.8 (22.45)	7.31 (5.04)	5 (6)	0 (0)	0 (0)	0 (0)	0 (0)
75+	Male	32.5 (26.78)	20.25 (50)	11.84 (7.71)	10 (15)	0 (0)	0 (0)	0.34 (3.16)	0 (0)
75+	Both	31.15 (26.3)	20.25 (49.75)	11.36 (7.6)	10 (15)	0 (0)	0 (0)	0.3 (2.99)	0 (0)
Supplementary Table 3. Tobacco consumption among various age groups
