# Supplementary material for: Tobacco consumption patterns among Iranian adults: a national and sub-national update from the STEPS survey 2021
Source: Sci Rep. 2023 Jun 24;13:10272. doi: 10.1038/s41598-023-37299-3 (PMC10290637; doi:10.1038/s41598-023-37299-3)
Supplement: Supplementary file 4 — Supplementary Table 4. [file 41598_2023_37299_MOESM4_ESM.xlsx]

## Sheet: Province
	Sex	Cigarette pack/year Mean (SD)	Cigarette pack/year Median (IQR)	Number of cigarettes smoked per day Mean (SD)	Number of cigarettes smoked per day Median (IQR)	Monthly times of Hookah use Mean (SD)	Monthly times of Hookah use Median (IQR)	Monthly times of pipe smoking Mean (SD)	Monthly times of pipe smoking Median (IQR)
National	Female	9.48 (15.19)	3.25 (10.3)	6.69 (7.32)	4 (8.57)	5.16 (31.79)	0 (0)	0 (0)	0 (0)
National	Male	14.83 (17.62)	9 (18.55)	12.16 (10.05)	10 (16)	0.4 (6.63)	0 (0)	0.03 (0.9)	0 (0)
National	Both	14.6 (17.55)	8.75 (18.1)	11.92 (10.01)	10 (16)	0.61 (9.37)	0 (0)	0.03 (0.88)	0 (0)
Alborz	Female	11.5 (0)	11.5 (0)	10 (0)	10 (0)	0 (0)	0 (0)	0 (0)	0 (0)
Alborz	Male	17.58 (23.9)	9.9 (15.6)	11.53 (11.95)	8 (11)	0.02 (0.13)	0 (0)	0 (0)	0 (0)
Alborz	Both	17.48 (23.69)	9.9 (15.6)	11.5 (11.84)	8 (11)	0.02 (0.13)	0 (0)	0 (0)	0 (0)
Ardabil	Female	10.53 (10.61)	0.6 (20.4)	7.35 (8.17)	0.29 (9.71)	0 (0)	0 (0)	0 (0)	0 (0)
Ardabil	Male	20.88 (16.91)	17.5 (28.2)	15.11 (11.89)	15 (13)	0 (0)	0 (0)	0 (0)	0 (0)
Ardabil	Both	20.29 (16.77)	17.5 (28.45)	14.66 (11.84)	12 (13)	0 (0)	0 (0)	0 (0)	0 (0)
Azerbaijan, East	Female	13.8 (10.1)	13.8 (23.25)	10.55 (6.22)	12 (15)	0 (0)	0 (0)	0 (0)	0 (0)
Azerbaijan, East	Male	21.49 (20.54)	16 (26.6)	15.92 (11.22)	20 (14)	0.44 (3.44)	0 (0)	0 (0)	0 (0)
Azerbaijan, East	Both	21.22 (20.31)	15 (26.6)	15.73 (11.13)	18 (14.29)	0.43 (3.38)	0 (0)	0 (0)	0 (0)
Azerbaijan, West	Female	35.12 (41.72)	32.25 (101.9)	14.51 (15.75)	15 (38)	0 (0)	0 (0)	0 (0)	0 (0)
Azerbaijan, West	Male	24.9 (26.44)	18 (28.65)	17.42 (12.77)	20 (10)	0.06 (0.45)	0 (0)	0.21 (2.05)	0 (0)
Azerbaijan, West	Both	25.31 (27.27)	18 (28.75)	17.3 (12.91)	20 (11)	0.05 (0.44)	0 (0)	0.2 (2)	0 (0)
Bushehr	Female	N/A	N/A	N/A	N/A	N/A	N/A	N/A	N/A
Bushehr	Male	19.3 (19.16)	12.95 (20.25)	15.26 (11.1)	12 (13)	1.53 (8.24)	0 (0)	0 (0)	0 (0)
Bushehr	Both	19.3 (19.15)	12.95 (20.25)	15.26 (11.09)	12 (13)	1.53 (8.23)	0 (0)	0 (0)	0 (0)
Chahar Mahaal and Bakhtiari	Female	N/A	N/A	N/A	N/A	N/A	N/A	N/A	N/A
Chahar Mahaal and Bakhtiari	Male	22.47 (22.68)	18.2 (33.25)	14.72 (11.4)	15 (15)	0 (0)	0 (0)	0 (0)	0 (0)
Chahar Mahaal and Bakhtiari	Both	22.47 (22.67)	18.2 (33.25)	14.72 (11.39)	15 (15)	0 (0)	0 (0)	0 (0)	0 (0)
Fars	Female	10.67 (11.74)	13 (12.9)	11.08 (9.26)	20 (18)	0 (0)	0 (0)	0 (0)	0 (0)
Fars	Male	19.97 (18)	14 (25.2)	14.62 (10.5)	15 (15)	0.31 (3.01)	0 (0)	0 (0)	0 (0)
Fars	Both	19.6 (17.88)	14 (24.25)	14.48 (10.47)	15 (15)	0.3 (2.95)	0 (0)	0 (0)	0 (0)
Gilan	Female	45 (0)	45 (0)	20 (0)	20 (0)	0 (0)	0 (0)	0 (0)	0 (0)
Gilan	Male	16.39 (22.99)	10 (20.15)	10.18 (10.12)	8 (18)	0.08 (0.58)	0 (0)	0 (0)	0 (0)
Gilan	Both	16.88 (23.06)	11 (23.35)	10.35 (10.1)	10 (18)	0.08 (0.57)	0 (0)	0 (0)	0 (0)
Golestan	Female	0.87 (0.63)	1.5 (0)	7.98 (7.01)	15 (0)	0 (0)	0 (0)	0 (0)	0 (0)
Golestan	Male	12.75 (14.89)	6 (16.9)	10.9 (8.77)	10 (16)	0.51 (3.84)	0 (0)	0 (0)	0 (0)
Golestan	Both	12.36 (14.79)	5.5 (17.5)	10.81 (8.73)	10 (16)	0.5 (3.77)	0 (0)	0 (0)	0 (0)
Hamadan	Female	32.17 (20.24)	24.5 (13.5)	18.16 (13.51)	10 (10)	0 (0)	0 (0)	0 (0)	0 (0)
Hamadan	Male	20.63 (18.46)	14.5 (24)	13.79 (8.48)	15 (14)	0.38 (3.14)	0 (0)	0.31 (3.06)	0 (0)
Hamadan	Both	21.12 (18.67)	15.4 (26)	13.97 (8.79)	15 (14)	0.37 (3.08)	0 (0)	0.3 (2.99)	0 (0)
Hormozgan	Female	N/A	N/A	N/A	N/A	N/A	N/A	N/A	N/A
Hormozgan	Male	16.48 (14.63)	11 (25.75)	11.72 (6.93)	10 (14)	0 (0)	0 (0)	0 (0)	0 (0)
Hormozgan	Both	16.48 (14.61)	11 (25.75)	11.72 (6.92)	10 (14)	0 (0)	0 (0)	0 (0)	0 (0)
Ilam	Female	N/A	N/A	N/A	N/A	N/A	N/A	N/A	N/A
Ilam	Male	23.43 (26.69)	13 (24.95)	16.94 (14.1)	15 (12)	0 (0)	0 (0)	0 (0)	0 (0)
Ilam	Both	23.43 (26.66)	13 (24.95)	16.94 (14.09)	15 (12)	0 (0)	0 (0)	0 (0)	0 (0)
Isfahan	Female	6.5 (4.75)	9.5 (5.3)	5.51 (3.56)	6 (4)	0 (0)	0 (0)	0 (0)	0 (0)
Isfahan	Male	16.58 (18.5)	9 (21.5)	11.87 (9.1)	10 (15)	0.22 (1.4)	0 (0)	0.24 (2.64)	0 (0)
Isfahan	Both	16.27 (18.31)	9 (21.5)	11.68 (9.04)	10 (15)	0.21 (1.38)	0 (0)	0.23 (2.6)	0 (0)
Kerman	Female	13.16 (18.72)	1.6 (5.9)	7.56 (7.67)	1.43 (8.57)	0 (0)	0 (0)	0 (0)	0 (0)
Kerman	Male	14.91 (19.69)	4.5 (22.26)	9.93 (9.37)	8 (18)	0.08 (0.58)	0 (0)	0 (0)	0 (0)
Kerman	Both	14.8 (19.62)	4.5 (22.26)	9.78 (9.28)	8 (18)	0.07 (0.56)	0 (0)	0 (0)	0 (0)
Kermanshah	Female	36.29 (22.04)	47 (49)	13.74 (6.51)	20 (10)	0 (0)	0 (0)	0 (0)	0 (0)
Kermanshah	Male	21.35 (17.36)	18 (29)	14.29 (9.37)	10 (14)	0.85 (7.12)	0 (0)	0 (0)	0 (0)
Kermanshah	Both	22.08 (17.9)	18 (29.25)	14.26 (9.24)	10 (14)	0.81 (6.94)	0 (0)	0 (0)	0 (0)
Khorasan, North	Female	N/A	N/A	N/A	N/A	N/A	N/A	N/A	N/A
Khorasan, North	Male	12.17 (13.85)	6.8 (17)	9.18 (7.85)	8 (7)	0 (0)	0 (0)	0 (0)	0 (0)
Khorasan, North	Both	12.17 (13.84)	6.8 (17)	9.18 (7.85)	8 (7)	0 (0)	0 (0)	0 (0)	0 (0)
Khorasan, Razavi	Female	3.62 (3.62)	3 (8.35)	3.9 (3.31)	3 (6.8)	0.14 (0.35)	0 (0)	0 (0)	0 (0)
Khorasan, Razavi	Male	10.77 (12.54)	7.6 (13.75)	7.93 (7.37)	6 (8)	0.02 (0.14)	0 (0)	0 (0)	0 (0)
Khorasan, Razavi	Both	10.32 (12.29)	7.5 (13.5)	7.68 (7.24)	6 (8)	0.03 (0.16)	0 (0)	0 (0)	0 (0)
Khorasan, South	Female	N/A	N/A	N/A	N/A	N/A	N/A	N/A	N/A
Khorasan, South	Male	14.08 (12.42)	13.5 (14)	9.51 (6.88)	7 (10)	0 (0)	0 (0)	0.17 (0.83)	0 (0)
Khorasan, South	Both	14.08 (12.4)	13.5 (14)	9.51 (6.87)	7 (10)	0 (0)	0 (0)	0.17 (0.83)	0 (0)
Khuzestan	Female	11.85 (14.08)	2.85 (30.2)	7.68 (8.46)	3 (19)	0 (0)	0 (0)	0 (0)	0 (0)
Khuzestan	Male	23.95 (26.43)	15.75 (24.25)	15.24 (11.52)	15 (12.57)	0.05 (0.46)	0 (0)	0 (0)	0 (0)
Khuzestan	Both	23.11 (25.93)	15 (25.2)	14.71 (11.49)	15 (14)	0.05 (0.44)	0 (0)	0 (0)	0 (0)
Kohgiluyeh and Boyer-Ahmad	Female	8.95 (9.09)	4.8 (16.7)	7.69 (3.3)	10 (0)	1.44 (2.03)	0 (4.29)	0 (0)	0 (0)
Kohgiluyeh and Boyer-Ahmad	Male	13.58 (15.5)	8.25 (17.45)	11.4 (8.47)	10 (16)	0.03 (0.18)	0 (0)	0 (0)	0 (0)
Kohgiluyeh and Boyer-Ahmad	Both	13.38 (15.3)	8.25 (17.45)	11.24 (8.33)	10 (16)	0.09 (0.54)	0 (0)	0 (0)	0 (0)
Kurdistan	Female	8.34 (8.92)	4.2 (17.3)	4.68 (3.89)	4 (6)	0 (0)	0 (0)	0 (0)	0 (0)
Kurdistan	Male	18.12 (18.34)	13 (17.75)	13.16 (9.05)	12 (15)	0.03 (0.24)	0 (0)	0 (0)	0 (0)
Kurdistan	Both	17.67 (18.11)	13 (17.9)	12.77 (9.05)	11 (15)	0.03 (0.23)	0 (0)	0 (0)	0 (0)
Lorestan	Female	33 (0)	33 (0)	20 (0)	20 (0)	0 (0)	0 (0)	0 (0)	0 (0)
Lorestan	Male	16.59 (16.2)	11 (20.7)	11.24 (9.04)	8 (16)	5 (38.41)	0 (0)	0 (0)	0 (0)
Lorestan	Both	16.86 (16.18)	11 (19.5)	11.38 (9.02)	8 (16)	4.92 (38.07)	0 (0)	0 (0)	0 (0)
Markazi	Female	N/A	N/A	N/A	N/A	N/A	N/A	N/A	N/A
Markazi	Male	17.95 (16.1)	15 (21.7)	11.57 (7.74)	10 (15)	0.01 (0.12)	0 (0)	0 (0)	0 (0)
Markazi	Both	17.95 (16.09)	15 (21.7)	11.57 (7.74)	10 (15)	0.01 (0.12)	0 (0)	0 (0)	0 (0)
Mazandaran	Female	0.57 (0)	0.57 (0)	2.86 (0)	2.86 (0)	0 (0)	0 (0)	0 (0)	0 (0)
Mazandaran	Male	13.19 (13.19)	7.75 (18.85)	9.97 (7.53)	10 (17)	0.06 (0.51)	0 (0)	0 (0)	0 (0)
Mazandaran	Both	13.01 (13.18)	7.75 (18.9)	9.87 (7.51)	10 (17)	0.06 (0.51)	0 (0)	0 (0)	0 (0)
Qazvin	Female	0.03 (0)	0.03 (0)	0.03 (0)	0.03 (0)	0 (0)	0 (0)	0 (0)	0 (0)
Qazvin	Male	17.24 (17.19)	13 (21.65)	12.7 (8.7)	10 (15)	0 (0)	0 (0)	0 (0)	0 (0)
Qazvin	Both	17.06 (17.18)	13 (21.75)	12.57 (8.74)	10 (15)	0 (0)	0 (0)	0 (0)	0 (0)
Qom	Female	3.25 (0)	3.25 (0)	5 (0)	5 (0)	4.29 (0)	4.29 (0)	0 (0)	0 (0)
Qom	Male	22 (18.56)	19.2 (25.5)	14.07 (8.22)	15 (12)	0.2 (1.22)	0 (0)	0 (0)	0 (0)
Qom	Both	21.63 (18.54)	18.75 (27.5)	13.89 (8.23)	15 (13)	0.28 (1.33)	0 (0)	0 (0)	0 (0)
Semnan	Female	2.82 (3.89)	0.3 (8.2)	3.76 (2.6)	5 (1)	0 (0)	0 (0)	0 (0)	0 (0)
Semnan	Male	16.36 (14.75)	12 (18.05)	11.69 (7.99)	10 (15)	0.04 (0.2)	0 (0)	0 (0)	0 (0)
Semnan	Both	15.55 (14.68)	11.5 (19.5)	11.23 (7.99)	10 (15)	0.04 (0.19)	0 (0)	0 (0)	0 (0)
Sistan and Baluchistan	Female	N/A	N/A	N/A	N/A	N/A	N/A	N/A	N/A
Sistan and Baluchistan	Male	10.28 (13.37)	5 (11.6)	9.32 (8.68)	8 (18)	5.24 (24.76)	0 (0)	0 (0)	0 (0)
Sistan and Baluchistan	Both	10.28 (13.36)	5 (11.6)	9.32 (8.67)	8 (18)	5.24 (24.74)	0 (0)	0 (0)	0 (0)
Tehran	Female	8.65 (11.22)	3.25 (10.3)	5.99 (6.05)	4 (4)	7.31 (37.59)	0 (0)	0 (0)	0 (0)
Tehran	Male	16.36 (17.52)	11.25 (17.8)	12.11 (10.82)	10 (16)	0.07 (0.61)	0 (0)	0 (0.06)	0 (0)
Tehran	Both	15.67 (17.18)	10.25 (17.3)	11.54 (10.62)	10 (16)	0.74 (11.67)	0 (0)	0 (0.06)	0 (0)
Yazd	Female	0.34 (0)	0.34 (0)	0.14 (0)	0.14 (0)	4.29 (0)	4.29 (0)	0 (0)	0 (0)
Yazd	Male	19.64 (19.17)	13.3 (26.4)	12.19 (9.75)	10 (16)	0.03 (0.23)	0 (0)	0 (0)	0 (0)
Yazd	Both	19.35 (19.16)	13.3 (26.8)	12.01 (9.78)	10 (16)	0.09 (0.56)	0 (0)	0 (0)	0 (0)
Zanjan	Female	6.56 (3.59)	6.2 (4.9)	5.35 (0.94)	6 (0)	0 (0)	0 (0)	0 (0)	0 (0)
Zanjan	Male	17.12 (13.63)	13.3 (20.75)	12.84 (7.52)	10 (13)	0.01 (0.09)	0 (0)	0 (0)	0 (0)
Zanjan	Both	16.86 (13.56)	13 (20.25)	12.66 (7.51)	10 (13)	0.01 (0.09)	0 (0)	0 (0)	0 (0)
Supplementary Table 4. The geographical pattern of tobacco consumption in Iran
