# Supplementary material for: Tobacco consumption patterns among Iranian adults: a national and sub-national update from the STEPS survey 2021
Source: Sci Rep. 2023 Jun 24;13:10272. doi: 10.1038/s41598-023-37299-3 (PMC10290637; doi:10.1038/s41598-023-37299-3)
Supplement: Supplementary file 5 — Supplementary Table 5. [file 41598_2023_37299_MOESM5_ESM.xlsx]

## Sheet: Supplementary Table 5
Location	Type of smoking	Sex	Concentration index for wealth index	Concentration index for years of schooling
National (Iran)	Ever tobacco smoking	Female	-0.043 (-0.06,-0.025)	-0.028 (-0.045,-0.011)
National (Iran)	Ever tobacco smoking	Male	-0.069 (-0.076,-0.061)	-0.093 (-0.101,-0.086)
National (Iran)	Ever tobacco smoking	Both	-0.04 (-0.047,-0.033)	-0.018 (-0.025,-0.011)
National (Iran)	Ever cigarette smoking	Female	-0.004 (-0.051,0.043)	-0.007 (-0.054,0.04)
National (Iran)	Ever cigarette smoking	Male	-0.066 (-0.075,-0.058)	-0.12 (-0.128,-0.111)
National (Iran)	Ever cigarette smoking	Both	-0.019 (-0.029,-0.01)	-0.021 (-0.03,-0.012)
National (Iran)	Current tobacco smoking	Female	-0.03 (-0.052,-0.008)	-0.016 (-0.038,0.005)
National (Iran)	Current tobacco smoking	Male	-0.062 (-0.071,-0.053)	-0.084 (-0.093,-0.075)
National (Iran)	Current tobacco smoking	Both	-0.033 (-0.042,-0.024)	-0.016 (-0.024,-0.007)
National (Iran)	Current cigarette smoking	Female	-0.001 (-0.063,0.061)	-0.002 (-0.065,0.062)
National (Iran)	Current cigarette smoking	Male	-0.06 (-0.071,-0.05)	-0.095 (-0.105,-0.084)
National (Iran)	Current cigarette smoking	Both	-0.018 (-0.029,-0.007)	-0.015 (-0.025,-0.004)
Markazi	Ever tobacco smoking	Female	0.039 (-0.2,0.278)	0.052 (-0.107,0.211)
Markazi	Ever tobacco smoking	Male	-0.172 (-0.222,-0.122)	0.005 (-0.047,0.057)
Markazi	Ever tobacco smoking	Both	-0.035 (-0.089,0.019)	0.098 (0.047,0.15)
Markazi	Ever cigarette smoking	Female	-0.002 (-0.064,0.061)	-0.004 (-0.058,0.049)
Markazi	Ever cigarette smoking	Male	-0.137 (-0.191,-0.083)	-0.061 (-0.117,-0.006)
Markazi	Ever cigarette smoking	Both	-0.041 (-0.098,0.016)	0.036 (-0.021,0.093)
Markazi	Current tobacco smoking	Female	0.017 (-0.438,0.473)	0.045 (-0.058,0.147)
Markazi	Current tobacco smoking	Male	-0.128 (-0.19,-0.066)	-0.031 (-0.092,0.031)
Markazi	Current tobacco smoking	Both	-0.032 (-0.098,0.035)	0.064 (0.003,0.124)
Markazi	Current cigarette smoking	Female	NaN (NaN,NaN)	NaN (NaN,NaN)
Markazi	Current cigarette smoking	Male	-0.103 (-0.168,-0.038)	-0.079 (-0.143,-0.014)
Markazi	Current cigarette smoking	Both	-0.03 (-0.098,0.039)	0.016 (-0.049,0.082)
Gilan	Ever tobacco smoking	Female	-0.019 (-0.182,0.144)	-0.02 (-0.153,0.113)
Gilan	Ever tobacco smoking	Male	-0.097 (-0.136,-0.058)	0 (-0.039,0.038)
Gilan	Ever tobacco smoking	Both	-0.043 (-0.086,-0.001)	0.02 (-0.021,0.061)
Gilan	Ever cigarette smoking	Female	0.001 (-0.365,0.367)	-0.012 (-0.206,0.183)
Gilan	Ever cigarette smoking	Male	-0.094 (-0.137,-0.051)	-0.04 (-0.082,0.003)
Gilan	Ever cigarette smoking	Both	-0.031 (-0.079,0.016)	0.008 (-0.037,0.054)
Gilan	Current tobacco smoking	Female	-0.02 (-0.232,0.191)	-0.018 (-0.192,0.155)
Gilan	Current tobacco smoking	Male	-0.086 (-0.139,-0.032)	0.027 (-0.029,0.083)
Gilan	Current tobacco smoking	Both	-0.041 (-0.096,0.014)	0.019 (-0.037,0.075)
Gilan	Current cigarette smoking	Female	-0.007 (-0.047,0.033)	-0.009 (-0.028,0.009)
Gilan	Current cigarette smoking	Male	-0.087 (-0.145,-0.03)	-0.009 (-0.07,0.053)
Gilan	Current cigarette smoking	Both	-0.034 (-0.094,0.026)	0.01 (-0.054,0.074)
Mazandaran	Ever tobacco smoking	Female	0.014 (-0.099,0.126)	0.059 (-0.043,0.16)
Mazandaran	Ever tobacco smoking	Male	0.069 (0.035,0.103)	0.074 (0.041,0.107)
Mazandaran	Ever tobacco smoking	Both	0.052 (0.017,0.088)	0.115 (0.082,0.149)
Mazandaran	Ever cigarette smoking	Female	-0.01 (-0.252,0.231)	-0.005 (-0.257,0.248)
Mazandaran	Ever cigarette smoking	Male	0.009 (-0.033,0.052)	0.026 (-0.014,0.067)
Mazandaran	Ever cigarette smoking	Both	0.01 (-0.035,0.056)	0.05 (0.008,0.092)
Mazandaran	Current tobacco smoking	Female	0.005 (-0.155,0.165)	0.02 (-0.124,0.164)
Mazandaran	Current tobacco smoking	Male	0.009 (-0.036,0.055)	0.023 (-0.02,0.065)
Mazandaran	Current tobacco smoking	Both	0.016 (-0.03,0.062)	0.057 (0.015,0.099)
Mazandaran	Current cigarette smoking	Female	-0.01 (-0.015,-0.005)	-0.006 (-0.037,0.025)
Mazandaran	Current cigarette smoking	Male	-0.021 (-0.076,0.034)	-0.01 (-0.06,0.041)
Mazandaran	Current cigarette smoking	Both	-0.007 (-0.064,0.05)	0.021 (-0.031,0.073)
Azerbaijan, East	Ever tobacco smoking	Female	-0.007 (-0.113,0.099)	-0.002 (-0.14,0.136)
Azerbaijan, East	Ever tobacco smoking	Male	-0.085 (-0.118,-0.052)	-0.143 (-0.175,-0.11)
Azerbaijan, East	Ever tobacco smoking	Both	-0.026 (-0.061,0.008)	-0.02 (-0.055,0.015)
Azerbaijan, East	Ever cigarette smoking	Female	-0.018 (-0.142,0.107)	0.005 (-0.208,0.219)
Azerbaijan, East	Ever cigarette smoking	Male	-0.089 (-0.126,-0.053)	-0.161 (-0.197,-0.124)
Azerbaijan, East	Ever cigarette smoking	Both	-0.036 (-0.074,0.003)	-0.029 (-0.068,0.01)
Azerbaijan, East	Current tobacco smoking	Female	-0.004 (-0.177,0.169)	0.009 (-0.172,0.189)
Azerbaijan, East	Current tobacco smoking	Male	-0.097 (-0.136,-0.059)	-0.13 (-0.168,-0.092)
Azerbaijan, East	Current tobacco smoking	Both	-0.034 (-0.074,0.006)	-0.015 (-0.055,0.024)
Azerbaijan, East	Current cigarette smoking	Female	-0.017 (-0.194,0.161)	0.005 (-0.349,0.36)
Azerbaijan, East	Current cigarette smoking	Male	-0.11 (-0.151,-0.068)	-0.142 (-0.183,-0.101)
Azerbaijan, East	Current cigarette smoking	Both	-0.048 (-0.092,-0.004)	-0.027 (-0.07,0.017)
Azerbaijan, West	Ever tobacco smoking	Female	-0.042 (-0.154,0.07)	-0.026 (-0.126,0.073)
Azerbaijan, West	Ever tobacco smoking	Male	-0.058 (-0.093,-0.024)	-0.074 (-0.108,-0.04)
Azerbaijan, West	Ever tobacco smoking	Both	-0.03 (-0.067,0.008)	-0.004 (-0.039,0.03)
Azerbaijan, West	Ever cigarette smoking	Female	-0.033 (-0.17,0.103)	-0.038 (-0.144,0.068)
Azerbaijan, West	Ever cigarette smoking	Male	-0.034 (-0.073,0.004)	-0.101 (-0.138,-0.063)
Azerbaijan, West	Ever cigarette smoking	Both	-0.016 (-0.058,0.026)	-0.027 (-0.065,0.011)
Azerbaijan, West	Current tobacco smoking	Female	-0.009 (-0.257,0.239)	-0.017 (-0.222,0.187)
Azerbaijan, West	Current tobacco smoking	Male	-0.062 (-0.101,-0.023)	-0.054 (-0.093,-0.016)
Azerbaijan, West	Current tobacco smoking	Both	-0.015 (-0.058,0.029)	0.005 (-0.034,0.044)
Azerbaijan, West	Current cigarette smoking	Female	-0.009 (-0.257,0.239)	-0.017 (-0.222,0.187)
Azerbaijan, West	Current cigarette smoking	Male	-0.045 (-0.088,-0.002)	-0.071 (-0.113,-0.03)
Azerbaijan, West	Current cigarette smoking	Both	-0.009 (-0.056,0.037)	-0.006 (-0.049,0.036)
Kermanshah	Ever tobacco smoking	Female	-0.021 (-0.149,0.106)	-0.012 (-0.301,0.276)
Kermanshah	Ever tobacco smoking	Male	-0.149 (-0.204,-0.094)	-0.115 (-0.172,-0.059)
Kermanshah	Ever tobacco smoking	Both	-0.052 (-0.108,0.003)	-0.01 (-0.068,0.047)
Kermanshah	Ever cigarette smoking	Female	-0.014 (-0.231,0.204)	-0.019 (-0.318,0.279)
Kermanshah	Ever cigarette smoking	Male	-0.124 (-0.182,-0.066)	-0.137 (-0.196,-0.078)
Kermanshah	Ever cigarette smoking	Both	-0.038 (-0.098,0.023)	-0.026 (-0.087,0.035)
Kermanshah	Current tobacco smoking	Female	-0.02 (-0.164,0.124)	-0.018 (-0.311,0.275)
Kermanshah	Current tobacco smoking	Male	-0.127 (-0.189,-0.066)	-0.067 (-0.13,-0.005)
Kermanshah	Current tobacco smoking	Both	-0.046 (-0.108,0.015)	-0.001 (-0.063,0.062)
Kermanshah	Current cigarette smoking	Female	-0.014 (-0.231,0.204)	-0.019 (-0.318,0.279)
Kermanshah	Current cigarette smoking	Male	-0.104 (-0.168,-0.039)	-0.08 (-0.146,-0.014)
Kermanshah	Current cigarette smoking	Both	-0.033 (-0.099,0.033)	-0.008 (-0.075,0.058)
Khuzestan	Ever tobacco smoking	Female	-0.035 (-0.131,0.061)	-0.028 (-0.133,0.076)
Khuzestan	Ever tobacco smoking	Male	-0.179 (-0.213,-0.145)	-0.123 (-0.158,-0.088)
Khuzestan	Ever tobacco smoking	Both	-0.095 (-0.13,-0.06)	-0.021 (-0.057,0.014)
Khuzestan	Ever cigarette smoking	Female	-0.03 (-0.142,0.081)	-0.039 (-0.148,0.07)
Khuzestan	Ever cigarette smoking	Male	-0.144 (-0.185,-0.102)	-0.201 (-0.243,-0.16)
Khuzestan	Ever cigarette smoking	Both	-0.078 (-0.12,-0.035)	-0.069 (-0.111,-0.028)
Khuzestan	Current tobacco smoking	Female	-0.001 (-0.128,0.125)	-0.006 (-0.132,0.12)
Khuzestan	Current tobacco smoking	Male	-0.206 (-0.247,-0.166)	-0.137 (-0.179,-0.096)
Khuzestan	Current tobacco smoking	Both	-0.09 (-0.132,-0.049)	-0.025 (-0.066,0.015)
Khuzestan	Current cigarette smoking	Female	-0.016 (-0.17,0.139)	-0.019 (-0.168,0.13)
Khuzestan	Current cigarette smoking	Male	-0.165 (-0.213,-0.116)	-0.177 (-0.225,-0.128)
Khuzestan	Current cigarette smoking	Both	-0.08 (-0.13,-0.031)	-0.056 (-0.104,-0.009)
Fars	Ever tobacco smoking	Female	-0.032 (-0.095,0.031)	-0.062 (-0.121,-0.004)
Fars	Ever tobacco smoking	Male	-0.078 (-0.107,-0.048)	-0.062 (-0.09,-0.033)
Fars	Ever tobacco smoking	Both	-0.033 (-0.062,-0.005)	-0.019 (-0.046,0.008)
Fars	Ever cigarette smoking	Female	0.002 (-0.304,0.308)	0.003 (-0.252,0.259)
Fars	Ever cigarette smoking	Male	-0.111 (-0.151,-0.072)	-0.108 (-0.146,-0.07)
Fars	Ever cigarette smoking	Both	-0.033 (-0.076,0.01)	-0.008 (-0.046,0.031)
Fars	Current tobacco smoking	Female	-0.016 (-0.104,0.071)	-0.039 (-0.117,0.039)
Fars	Current tobacco smoking	Male	-0.054 (-0.091,-0.017)	-0.055 (-0.09,-0.019)
Fars	Current tobacco smoking	Both	-0.017 (-0.053,0.018)	-0.01 (-0.043,0.023)
Fars	Current cigarette smoking	Female	0.002 (-0.304,0.308)	0.003 (-0.252,0.259)
Fars	Current cigarette smoking	Male	-0.073 (-0.12,-0.026)	-0.083 (-0.128,-0.038)
Fars	Current cigarette smoking	Both	-0.019 (-0.068,0.03)	-0.005 (-0.05,0.039)
Kerman	Ever tobacco smoking	Female	-0.03 (-0.101,0.04)	0.009 (-0.063,0.082)
Kerman	Ever tobacco smoking	Male	-0.036 (-0.068,-0.004)	-0.101 (-0.133,-0.07)
Kerman	Ever tobacco smoking	Both	-0.02 (-0.052,0.011)	-0.02 (-0.05,0.011)
Kerman	Ever cigarette smoking	Female	-0.027 (-0.214,0.16)	-0.043 (-0.105,0.018)
Kerman	Ever cigarette smoking	Male	-0.044 (-0.089,0)	-0.126 (-0.169,-0.083)
Kerman	Ever cigarette smoking	Both	-0.023 (-0.07,0.024)	-0.064 (-0.107,-0.021)
Kerman	Current tobacco smoking	Female	-0.045 (-0.128,0.038)	0.004 (-0.087,0.095)
Kerman	Current tobacco smoking	Male	0.016 (-0.025,0.058)	-0.092 (-0.134,-0.05)
Kerman	Current tobacco smoking	Both	-0.006 (-0.045,0.033)	-0.023 (-0.062,0.016)
Kerman	Current cigarette smoking	Female	-0.028 (-0.177,0.12)	-0.027 (-0.114,0.06)
Kerman	Current cigarette smoking	Male	-0.057 (-0.113,-0.002)	-0.093 (-0.146,-0.039)
Kerman	Current cigarette smoking	Both	-0.034 (-0.09,0.023)	-0.045 (-0.098,0.007)
Khorasan, Razavi	Ever tobacco smoking	Female	-0.139 (-0.175,-0.103)	-0.131 (-0.167,-0.096)
Khorasan, Razavi	Ever tobacco smoking	Male	-0.101 (-0.127,-0.076)	-0.099 (-0.125,-0.074)
Khorasan, Razavi	Ever tobacco smoking	Both	-0.113 (-0.134,-0.091)	-0.096 (-0.117,-0.075)
Khorasan, Razavi	Ever cigarette smoking	Female	0.004 (-0.236,0.244)	-0.002 (-0.201,0.198)
Khorasan, Razavi	Ever cigarette smoking	Male	-0.075 (-0.111,-0.04)	-0.096 (-0.132,-0.061)
Khorasan, Razavi	Ever cigarette smoking	Both	-0.022 (-0.06,0.016)	-0.014 (-0.049,0.022)
Khorasan, Razavi	Current tobacco smoking	Female	-0.076 (-0.124,-0.028)	-0.065 (-0.109,-0.02)
Khorasan, Razavi	Current tobacco smoking	Male	-0.088 (-0.122,-0.054)	-0.082 (-0.115,-0.05)
Khorasan, Razavi	Current tobacco smoking	Both	-0.075 (-0.103,-0.047)	-0.056 (-0.082,-0.029)
Khorasan, Razavi	Current cigarette smoking	Female	0.009 (-0.228,0.246)	0.003 (-0.191,0.197)
Khorasan, Razavi	Current cigarette smoking	Male	-0.036 (-0.08,0.009)	-0.065 (-0.107,-0.022)
Khorasan, Razavi	Current cigarette smoking	Both	-0.004 (-0.05,0.042)	-0.006 (-0.046,0.035)
Isfahan	Ever tobacco smoking	Female	-0.01 (-0.08,0.059)	0.034 (-0.029,0.096)
Isfahan	Ever tobacco smoking	Male	-0.136 (-0.163,-0.11)	-0.083 (-0.109,-0.057)
Isfahan	Ever tobacco smoking	Both	-0.039 (-0.066,-0.013)	0.029 (0.004,0.054)
Isfahan	Ever cigarette smoking	Female	0.014 (-0.175,0.204)	0.02 (-0.134,0.173)
Isfahan	Ever cigarette smoking	Male	-0.147 (-0.181,-0.114)	-0.136 (-0.168,-0.104)
Isfahan	Ever cigarette smoking	Both	-0.035 (-0.071,0)	-0.005 (-0.038,0.027)
Isfahan	Current tobacco smoking	Female	0.008 (-0.086,0.103)	0.064 (-0.01,0.139)
Isfahan	Current tobacco smoking	Male	-0.131 (-0.164,-0.099)	-0.075 (-0.106,-0.044)
Isfahan	Current tobacco smoking	Both	-0.033 (-0.065,0)	0.043 (0.013,0.072)
Isfahan	Current cigarette smoking	Female	0.016 (-0.205,0.237)	0.019 (-0.019,0.057)
Isfahan	Current cigarette smoking	Male	-0.156 (-0.196,-0.117)	-0.114 (-0.15,-0.078)
Isfahan	Current cigarette smoking	Both	-0.044 (-0.086,-0.002)	-0.004 (-0.041,0.033)
Sistan and Baluchistan	Ever tobacco smoking	Female	-0.067 (-0.119,-0.015)	-0.126 (-0.175,-0.076)
Sistan and Baluchistan	Ever tobacco smoking	Male	-0.121 (-0.167,-0.075)	-0.192 (-0.238,-0.145)
Sistan and Baluchistan	Ever tobacco smoking	Both	-0.091 (-0.125,-0.056)	-0.123 (-0.157,-0.088)
Sistan and Baluchistan	Ever cigarette smoking	Female	NaN (NaN,NaN)	NaN (NaN,NaN)
Sistan and Baluchistan	Ever cigarette smoking	Male	-0.059 (-0.135,0.017)	-0.111 (-0.177,-0.046)
Sistan and Baluchistan	Ever cigarette smoking	Both	-0.025 (-0.104,0.054)	0.003 (-0.062,0.069)
Sistan and Baluchistan	Current tobacco smoking	Female	-0.069 (-0.127,-0.012)	-0.118 (-0.174,-0.063)
Sistan and Baluchistan	Current tobacco smoking	Male	-0.126 (-0.183,-0.069)	-0.218 (-0.271,-0.164)
Sistan and Baluchistan	Current tobacco smoking	Both	-0.095 (-0.135,-0.055)	-0.14 (-0.179,-0.101)
Sistan and Baluchistan	Current cigarette smoking	Female	NaN (NaN,NaN)	NaN (NaN,NaN)
Sistan and Baluchistan	Current cigarette smoking	Male	-0.057 (-0.155,0.04)	-0.093 (-0.165,-0.021)
Sistan and Baluchistan	Current cigarette smoking	Both	-0.025 (-0.125,0.076)	-0.003 (-0.074,0.068)
Kurdistan	Ever tobacco smoking	Female	-0.019 (-0.188,0.15)	-0.036 (-0.167,0.095)
Kurdistan	Ever tobacco smoking	Male	0.031 (-0.021,0.083)	-0.038 (-0.09,0.014)
Kurdistan	Ever tobacco smoking	Both	0.014 (-0.038,0.067)	0.028 (-0.026,0.081)
Kurdistan	Ever cigarette smoking	Female	-0.009 (-0.199,0.182)	-0.04 (-0.144,0.065)
Kurdistan	Ever cigarette smoking	Male	0.005 (-0.05,0.06)	-0.086 (-0.141,-0.03)
Kurdistan	Ever cigarette smoking	Both	0.007 (-0.048,0.062)	0.001 (-0.056,0.058)
Kurdistan	Current tobacco smoking	Female	0.004 (-0.189,0.197)	-0.008 (-0.24,0.223)
Kurdistan	Current tobacco smoking	Male	-0.001 (-0.064,0.062)	-0.036 (-0.099,0.027)
Kurdistan	Current tobacco smoking	Both	0.01 (-0.053,0.072)	0.029 (-0.034,0.092)
Kurdistan	Current cigarette smoking	Female	-0.003 (-0.243,0.237)	-0.016 (-0.068,0.037)
Kurdistan	Current cigarette smoking	Male	-0.01 (-0.077,0.057)	-0.059 (-0.126,0.007)
Kurdistan	Current cigarette smoking	Both	0.001 (-0.066,0.068)	0.011 (-0.056,0.078)
Hamadan	Ever tobacco smoking	Female	0.024 (-0.114,0.161)	0.018 (-0.102,0.138)
Hamadan	Ever tobacco smoking	Male	-0.088 (-0.129,-0.047)	-0.05 (-0.09,-0.009)
Hamadan	Ever tobacco smoking	Both	-0.003 (-0.048,0.042)	0.04 (-0.001,0.081)
Hamadan	Ever cigarette smoking	Female	0.018 (-0.161,0.196)	-0.003 (-0.22,0.213)
Hamadan	Ever cigarette smoking	Male	-0.081 (-0.129,-0.032)	-0.126 (-0.172,-0.079)
Hamadan	Ever cigarette smoking	Both	-0.006 (-0.058,0.047)	-0.008 (-0.056,0.04)
Hamadan	Current tobacco smoking	Female	0.016 (-0.162,0.195)	-0.014 (-0.187,0.159)
Hamadan	Current tobacco smoking	Male	-0.096 (-0.15,-0.041)	-0.16 (-0.21,-0.11)
Hamadan	Current tobacco smoking	Both	-0.017 (-0.074,0.04)	-0.036 (-0.085,0.014)
Hamadan	Current cigarette smoking	Female	0.014 (-0.205,0.233)	-0.009 (-0.2,0.182)
Hamadan	Current cigarette smoking	Male	-0.058 (-0.118,0.003)	-0.16 (-0.214,-0.105)
Hamadan	Current cigarette smoking	Both	-0.003 (-0.067,0.061)	-0.037 (-0.091,0.018)
Chahar Mahaal and Bakhtiari	Ever tobacco smoking	Female	-0.014 (-0.186,0.159)	-0.003 (-0.228,0.222)
Chahar Mahaal and Bakhtiari	Ever tobacco smoking	Male	-0.032 (-0.081,0.016)	-0.048 (-0.098,0.002)
Chahar Mahaal and Bakhtiari	Ever tobacco smoking	Both	0.028 (-0.025,0.081)	0.056 (0.003,0.109)
Chahar Mahaal and Bakhtiari	Ever cigarette smoking	Female	-0.016 (-0.212,0.181)	-0.02 (-0.213,0.173)
Chahar Mahaal and Bakhtiari	Ever cigarette smoking	Male	-0.014 (-0.072,0.044)	-0.111 (-0.171,-0.05)
Chahar Mahaal and Bakhtiari	Ever cigarette smoking	Both	0.027 (-0.035,0.089)	0.005 (-0.059,0.069)
Chahar Mahaal and Bakhtiari	Current tobacco smoking	Female	-0.006 (-0.123,0.11)	0.002 (-0.202,0.205)
Chahar Mahaal and Bakhtiari	Current tobacco smoking	Male	-0.053 (-0.116,0.011)	-0.068 (-0.134,-0.003)
Chahar Mahaal and Bakhtiari	Current tobacco smoking	Both	0.009 (-0.06,0.077)	0.027 (-0.04,0.095)
Chahar Mahaal and Bakhtiari	Current cigarette smoking	Female	NaN (NaN,NaN)	NaN (NaN,NaN)
Chahar Mahaal and Bakhtiari	Current cigarette smoking	Male	-0.024 (-0.094,0.047)	-0.084 (-0.157,-0.01)
Chahar Mahaal and Bakhtiari	Current cigarette smoking	Both	0.021 (-0.055,0.097)	0.012 (-0.064,0.089)
Lorestan	Ever tobacco smoking	Female	0.084 (0.004,0.165)	0.022 (-0.089,0.134)
Lorestan	Ever tobacco smoking	Male	-0.03 (-0.084,0.024)	-0.027 (-0.079,0.025)
Lorestan	Ever tobacco smoking	Both	0.061 (0.01,0.112)	0.052 (0.001,0.102)
Lorestan	Ever cigarette smoking	Female	0.008 (-0.024,0.04)	-0.006 (-0.155,0.144)
Lorestan	Ever cigarette smoking	Male	-0.11 (-0.178,-0.042)	-0.119 (-0.183,-0.054)
Lorestan	Ever cigarette smoking	Both	-0.02 (-0.093,0.053)	-0.008 (-0.077,0.061)
Lorestan	Current tobacco smoking	Female	0.042 (-0.073,0.156)	0.009 (-0.123,0.14)
Lorestan	Current tobacco smoking	Male	-0.059 (-0.125,0.007)	-0.089 (-0.15,-0.028)
Lorestan	Current tobacco smoking	Both	0.018 (-0.046,0.082)	0.01 (-0.049,0.068)
Lorestan	Current cigarette smoking	Female	0.008 (-0.024,0.04)	-0.001 (-0.052,0.049)
Lorestan	Current cigarette smoking	Male	-0.102 (-0.185,-0.02)	-0.132 (-0.207,-0.058)
Lorestan	Current cigarette smoking	Both	-0.023 (-0.111,0.064)	-0.02 (-0.099,0.058)
Ilam	Ever tobacco smoking	Female	0.01 (-0.203,0.222)	0.01 (-0.079,0.098)
Ilam	Ever tobacco smoking	Male	-0.011 (-0.095,0.073)	0.051 (-0.032,0.134)
Ilam	Ever tobacco smoking	Both	0.028 (-0.057,0.113)	0.073 (-0.007,0.152)
Ilam	Ever cigarette smoking	Female	NaN (NaN,NaN)	NaN (NaN,NaN)
Ilam	Ever cigarette smoking	Male	-0.058 (-0.157,0.04)	-0.047 (-0.142,0.048)
Ilam	Ever cigarette smoking	Both	-0.006 (-0.108,0.096)	0.014 (-0.077,0.106)
Ilam	Current tobacco smoking	Female	0.01 (-0.203,0.222)	0.01 (-0.079,0.098)
Ilam	Current tobacco smoking	Male	-0.015 (-0.118,0.088)	0.018 (-0.084,0.12)
Ilam	Current tobacco smoking	Both	0.018 (-0.085,0.12)	0.045 (-0.049,0.139)
Ilam	Current cigarette smoking	Female	NaN (NaN,NaN)	NaN (NaN,NaN)
Ilam	Current cigarette smoking	Male	-0.046 (-0.171,0.08)	-0.032 (-0.15,0.085)
Ilam	Current cigarette smoking	Both	-0.007 (-0.136,0.122)	0.011 (-0.101,0.123)
Kohgiluyeh and Boyer-Ahmad	Ever tobacco smoking	Female	-0.001 (-0.096,0.093)	-0.056 (-0.151,0.04)
Kohgiluyeh and Boyer-Ahmad	Ever tobacco smoking	Male	0.024 (-0.03,0.078)	0.032 (-0.021,0.086)
Kohgiluyeh and Boyer-Ahmad	Ever tobacco smoking	Both	0.019 (-0.031,0.068)	0.059 (0.009,0.109)
Kohgiluyeh and Boyer-Ahmad	Ever cigarette smoking	Female	-0.006 (-0.305,0.293)	-0.023 (-0.296,0.249)
Kohgiluyeh and Boyer-Ahmad	Ever cigarette smoking	Male	0.027 (-0.043,0.096)	0.018 (-0.05,0.087)
Kohgiluyeh and Boyer-Ahmad	Ever cigarette smoking	Both	0.019 (-0.056,0.093)	0.083 (0.01,0.156)
Kohgiluyeh and Boyer-Ahmad	Current tobacco smoking	Female	0.016 (-0.107,0.139)	-0.02 (-0.136,0.096)
Kohgiluyeh and Boyer-Ahmad	Current tobacco smoking	Male	-0.001 (-0.081,0.078)	-0.003 (-0.077,0.072)
Kohgiluyeh and Boyer-Ahmad	Current tobacco smoking	Both	0.014 (-0.054,0.082)	0.037 (-0.026,0.1)
Kohgiluyeh and Boyer-Ahmad	Current cigarette smoking	Female	0.006 (-0.333,0.345)	-0.012 (-0.413,0.39)
Kohgiluyeh and Boyer-Ahmad	Current cigarette smoking	Male	-0.015 (-0.107,0.077)	-0.032 (-0.118,0.054)
Kohgiluyeh and Boyer-Ahmad	Current cigarette smoking	Both	0.003 (-0.091,0.097)	0.045 (-0.04,0.129)
Bushehr	Ever tobacco smoking	Female	-0.217 (-0.278,-0.156)	-0.295 (-0.352,-0.238)
Bushehr	Ever tobacco smoking	Male	-0.21 (-0.261,-0.159)	-0.254 (-0.305,-0.202)
Bushehr	Ever tobacco smoking	Both	-0.208 (-0.247,-0.168)	-0.254 (-0.294,-0.215)
Bushehr	Ever cigarette smoking	Female	-0.01 (-0.284,0.263)	-0.01 (-0.251,0.231)
Bushehr	Ever cigarette smoking	Male	-0.131 (-0.201,-0.061)	-0.136 (-0.212,-0.06)
Bushehr	Ever cigarette smoking	Both	-0.056 (-0.127,0.015)	-0.033 (-0.109,0.043)
Bushehr	Current tobacco smoking	Female	-0.171 (-0.243,-0.1)	-0.209 (-0.275,-0.142)
Bushehr	Current tobacco smoking	Male	-0.113 (-0.173,-0.052)	-0.126 (-0.188,-0.065)
Bushehr	Current tobacco smoking	Both	-0.14 (-0.187,-0.093)	-0.155 (-0.201,-0.108)
Bushehr	Current cigarette smoking	Female	NaN (NaN,NaN)	NaN (NaN,NaN)
Bushehr	Current cigarette smoking	Male	-0.072 (-0.157,0.014)	-0.056 (-0.146,0.033)
Bushehr	Current cigarette smoking	Both	-0.026 (-0.112,0.061)	0 (-0.086,0.085)
Zanjan	Ever tobacco smoking	Female	0.006 (-0.238,0.249)	-0.016 (-0.284,0.252)
Zanjan	Ever tobacco smoking	Male	-0.133 (-0.188,-0.079)	-0.115 (-0.166,-0.064)
Zanjan	Ever tobacco smoking	Both	-0.05 (-0.11,0.011)	-0.017 (-0.071,0.038)
Zanjan	Ever cigarette smoking	Female	-0.005 (-0.273,0.262)	-0.02 (-0.301,0.26)
Zanjan	Ever cigarette smoking	Male	-0.176 (-0.236,-0.117)	-0.143 (-0.198,-0.088)
Zanjan	Ever cigarette smoking	Both	-0.076 (-0.141,-0.011)	-0.036 (-0.094,0.023)
Zanjan	Current tobacco smoking	Female	0.006 (-0.343,0.355)	-0.005 (-0.304,0.293)
Zanjan	Current tobacco smoking	Male	-0.14 (-0.201,-0.08)	-0.109 (-0.166,-0.052)
Zanjan	Current tobacco smoking	Both	-0.054 (-0.121,0.013)	-0.014 (-0.074,0.046)
Zanjan	Current cigarette smoking	Female	-0.006 (-0.275,0.263)	-0.01 (-0.316,0.296)
Zanjan	Current cigarette smoking	Male	-0.162 (-0.227,-0.097)	-0.132 (-0.192,-0.073)
Zanjan	Current cigarette smoking	Both	-0.071 (-0.142,0)	-0.029 (-0.092,0.034)
Semnan	Ever tobacco smoking	Female	-0.046 (-0.283,0.191)	-0.044 (-0.213,0.124)
Semnan	Ever tobacco smoking	Male	-0.13 (-0.21,-0.05)	-0.102 (-0.184,-0.019)
Semnan	Ever tobacco smoking	Both	-0.074 (-0.153,0.005)	-0.053 (-0.131,0.024)
Semnan	Ever cigarette smoking	Female	0.004 (-0.433,0.441)	0 (-0.266,0.266)
Semnan	Ever cigarette smoking	Male	-0.074 (-0.165,0.016)	-0.061 (-0.158,0.035)
Semnan	Ever cigarette smoking	Both	-0.023 (-0.115,0.069)	-0.012 (-0.108,0.083)
Semnan	Current tobacco smoking	Female	-0.044 (-0.325,0.237)	-0.035 (-0.224,0.154)
Semnan	Current tobacco smoking	Male	-0.118 (-0.212,-0.024)	-0.074 (-0.168,0.02)
Semnan	Current tobacco smoking	Both	-0.07 (-0.162,0.023)	-0.039 (-0.125,0.047)
Semnan	Current cigarette smoking	Female	0.004 (-0.433,0.441)	0 (-0.266,0.266)
Semnan	Current cigarette smoking	Male	-0.066 (-0.171,0.038)	-0.032 (-0.139,0.075)
Semnan	Current cigarette smoking	Both	-0.021 (-0.126,0.083)	-0.002 (-0.105,0.1)
Yazd	Ever tobacco smoking	Female	-0.03 (-0.297,0.237)	-0.026 (-0.314,0.262)
Yazd	Ever tobacco smoking	Male	-0.165 (-0.219,-0.111)	-0.133 (-0.185,-0.08)
Yazd	Ever tobacco smoking	Both	-0.083 (-0.14,-0.026)	-0.023 (-0.077,0.032)
Yazd	Ever cigarette smoking	Female	-0.007 (-0.048,0.034)	-0.006 (-0.047,0.035)
Yazd	Ever cigarette smoking	Male	-0.153 (-0.216,-0.09)	-0.156 (-0.217,-0.094)
Yazd	Ever cigarette smoking	Both	-0.068 (-0.134,-0.002)	-0.035 (-0.098,0.029)
Yazd	Current tobacco smoking	Female	-0.014 (-0.336,0.308)	-0.022 (-0.312,0.267)
Yazd	Current tobacco smoking	Male	-0.041 (-0.108,0.027)	-0.016 (-0.08,0.047)
Yazd	Current tobacco smoking	Both	-0.017 (-0.086,0.052)	0.021 (-0.042,0.083)
Yazd	Current cigarette smoking	Female	-0.007 (-0.048,0.034)	-0.006 (-0.047,0.035)
Yazd	Current cigarette smoking	Male	-0.06 (-0.139,0.019)	-0.049 (-0.121,0.022)
Yazd	Current cigarette smoking	Both	-0.025 (-0.105,0.055)	0.005 (-0.064,0.075)
Hormozgan	Ever tobacco smoking	Female	-0.181 (-0.25,-0.112)	-0.281 (-0.34,-0.222)
Hormozgan	Ever tobacco smoking	Male	-0.058 (-0.118,0.002)	-0.162 (-0.225,-0.1)
Hormozgan	Ever tobacco smoking	Both	-0.113 (-0.159,-0.066)	-0.217 (-0.262,-0.171)
Hormozgan	Ever cigarette smoking	Female	NaN (NaN,NaN)	NaN (NaN,NaN)
Hormozgan	Ever cigarette smoking	Male	-0.018 (-0.1,0.065)	-0.132 (-0.213,-0.051)
Hormozgan	Ever cigarette smoking	Both	0.012 (-0.072,0.096)	-0.022 (-0.101,0.058)
Hormozgan	Current tobacco smoking	Female	-0.146 (-0.233,-0.059)	-0.224 (-0.289,-0.16)
Hormozgan	Current tobacco smoking	Male	-0.144 (-0.22,-0.068)	-0.195 (-0.273,-0.117)
Hormozgan	Current tobacco smoking	Both	-0.135 (-0.193,-0.077)	-0.201 (-0.255,-0.148)
Hormozgan	Current cigarette smoking	Female	NaN (NaN,NaN)	NaN (NaN,NaN)
Hormozgan	Current cigarette smoking	Male	-0.066 (-0.163,0.031)	-0.133 (-0.228,-0.039)
Hormozgan	Current cigarette smoking	Both	-0.015 (-0.112,0.082)	-0.029 (-0.121,0.063)
Tehran	Ever tobacco smoking	Female	-0.016 (-0.065,0.034)	-0.003 (-0.049,0.042)
Tehran	Ever tobacco smoking	Male	0 (-0.019,0.02)	-0.078 (-0.097,-0.058)
Tehran	Ever tobacco smoking	Both	0.004 (-0.016,0.023)	-0.02 (-0.039,-0.002)
Tehran	Ever cigarette smoking	Female	-0.005 (-0.1,0.09)	-0.001 (-0.086,0.083)
Tehran	Ever cigarette smoking	Male	-0.03 (-0.053,-0.007)	-0.094 (-0.117,-0.07)
Tehran	Ever cigarette smoking	Both	-0.006 (-0.029,0.018)	-0.028 (-0.051,-0.004)
Tehran	Current tobacco smoking	Female	-0.016 (-0.075,0.042)	-0.003 (-0.06,0.055)
Tehran	Current tobacco smoking	Male	-0.004 (-0.027,0.019)	-0.051 (-0.074,-0.028)
Tehran	Current tobacco smoking	Both	-0.001 (-0.024,0.021)	-0.012 (-0.034,0.01)
Tehran	Current cigarette smoking	Female	-0.002 (-0.102,0.098)	-0.001 (-0.096,0.093)
Tehran	Current cigarette smoking	Male	-0.045 (-0.071,-0.018)	-0.07 (-0.096,-0.043)
Tehran	Current cigarette smoking	Both	-0.013 (-0.04,0.014)	-0.02 (-0.047,0.006)
Ardabil	Ever tobacco smoking	Female	0.005 (-0.315,0.324)	-0.029 (-0.283,0.224)
Ardabil	Ever tobacco smoking	Male	0.042 (-0.02,0.103)	-0.145 (-0.2,-0.091)
Ardabil	Ever tobacco smoking	Both	0.013 (-0.055,0.081)	0 (-0.057,0.058)
Ardabil	Ever cigarette smoking	Female	0.005 (-0.315,0.324)	-0.028 (-0.32,0.263)
Ardabil	Ever cigarette smoking	Male	0.027 (-0.042,0.096)	-0.175 (-0.234,-0.115)
Ardabil	Ever cigarette smoking	Both	0.008 (-0.067,0.082)	-0.019 (-0.082,0.043)
Ardabil	Current tobacco smoking	Female	0.006 (-0.52,0.532)	-0.018 (-0.431,0.396)
Ardabil	Current tobacco smoking	Male	-0.02 (-0.093,0.053)	-0.119 (-0.181,-0.057)
Ardabil	Current tobacco smoking	Both	-0.011 (-0.09,0.068)	0.006 (-0.06,0.071)
Ardabil	Current cigarette smoking	Female	0.006 (-0.52,0.532)	-0.018 (-0.431,0.396)
Ardabil	Current cigarette smoking	Male	0.008 (-0.071,0.086)	-0.147 (-0.212,-0.081)
Ardabil	Current cigarette smoking	Both	0.002 (-0.083,0.086)	-0.011 (-0.08,0.058)
Qom	Ever tobacco smoking	Female	0.021 (-0.151,0.192)	0.014 (-0.122,0.149)
Qom	Ever tobacco smoking	Male	-0.032 (-0.092,0.027)	-0.206 (-0.261,-0.15)
Qom	Ever tobacco smoking	Both	0.022 (-0.037,0.082)	-0.046 (-0.099,0.007)
Qom	Ever cigarette smoking	Female	0.007 (-0.37,0.385)	0.009 (-0.383,0.402)
Qom	Ever cigarette smoking	Male	-0.073 (-0.142,-0.003)	-0.246 (-0.306,-0.185)
Qom	Ever cigarette smoking	Both	-0.007 (-0.078,0.065)	-0.07 (-0.134,-0.006)
Qom	Current tobacco smoking	Female	0.003 (-0.229,0.235)	-0.011 (-0.158,0.136)
Qom	Current tobacco smoking	Male	0.047 (-0.027,0.122)	-0.153 (-0.219,-0.087)
Qom	Current tobacco smoking	Both	0.043 (-0.031,0.116)	-0.045 (-0.106,0.016)
Qom	Current cigarette smoking	Female	-0.001 (-0.066,0.063)	-0.001 (-0.065,0.062)
Qom	Current cigarette smoking	Male	-0.011 (-0.093,0.072)	-0.157 (-0.228,-0.086)
Qom	Current cigarette smoking	Both	0.012 (-0.071,0.095)	-0.043 (-0.115,0.028)
Qazvin	Ever tobacco smoking	Female	0.01 (-0.172,0.192)	0.018 (-0.168,0.203)
Qazvin	Ever tobacco smoking	Male	-0.286 (-0.329,-0.244)	-0.234 (-0.276,-0.191)
Qazvin	Ever tobacco smoking	Both	-0.135 (-0.183,-0.087)	-0.051 (-0.098,-0.004)
Qazvin	Ever cigarette smoking	Female	0.019 (-0.314,0.352)	0.002 (-0.321,0.326)
Qazvin	Ever cigarette smoking	Male	-0.345 (-0.39,-0.299)	-0.309 (-0.355,-0.262)
Qazvin	Ever cigarette smoking	Both	-0.157 (-0.209,-0.106)	-0.095 (-0.146,-0.043)
Qazvin	Current tobacco smoking	Female	0.009 (-0.267,0.285)	0.03 (-0.166,0.226)
Qazvin	Current tobacco smoking	Male	-0.248 (-0.298,-0.198)	-0.226 (-0.274,-0.177)
Qazvin	Current tobacco smoking	Both	-0.116 (-0.172,-0.06)	-0.046 (-0.098,0.007)
Qazvin	Current cigarette smoking	Female	0.012 (-0.014,0.038)	0.01 (-0.023,0.044)
Qazvin	Current cigarette smoking	Male	-0.279 (-0.332,-0.226)	-0.273 (-0.326,-0.221)
Qazvin	Current cigarette smoking	Both	-0.129 (-0.188,-0.069)	-0.08 (-0.137,-0.023)
Golestan	Ever tobacco smoking	Female	-0.04 (-0.155,0.076)	0.018 (-0.139,0.175)
Golestan	Ever tobacco smoking	Male	-0.046 (-0.094,0.002)	-0.105 (-0.15,-0.059)
Golestan	Ever tobacco smoking	Both	-0.034 (-0.083,0.015)	0 (-0.046,0.045)
Golestan	Ever cigarette smoking	Female	-0.003 (-0.074,0.068)	0 (-0.739,0.74)
Golestan	Ever cigarette smoking	Male	-0.092 (-0.156,-0.028)	-0.125 (-0.185,-0.066)
Golestan	Ever cigarette smoking	Both	-0.038 (-0.104,0.029)	-0.027 (-0.088,0.034)
Golestan	Current tobacco smoking	Female	-0.016 (-0.144,0.112)	0.012 (-0.199,0.222)
Golestan	Current tobacco smoking	Male	-0.079 (-0.141,-0.017)	-0.058 (-0.117,0.001)
Golestan	Current tobacco smoking	Both	-0.039 (-0.1,0.021)	0.007 (-0.051,0.064)
Golestan	Current cigarette smoking	Female	-0.003 (-0.074,0.068)	0 (-0.739,0.74)
Golestan	Current cigarette smoking	Male	-0.095 (-0.172,-0.018)	-0.078 (-0.152,-0.005)
Golestan	Current cigarette smoking	Both	-0.041 (-0.119,0.037)	-0.014 (-0.087,0.06)
Khorasan, North	Ever tobacco smoking	Female	0.002 (-0.159,0.163)	-0.028 (-0.167,0.11)
Khorasan, North	Ever tobacco smoking	Male	-0.119 (-0.183,-0.055)	-0.117 (-0.177,-0.056)
Khorasan, North	Ever tobacco smoking	Both	-0.035 (-0.1,0.03)	-0.026 (-0.086,0.033)
Khorasan, North	Ever cigarette smoking	Female	-0.016 (-0.201,0.169)	-0.007 (-0.39,0.376)
Khorasan, North	Ever cigarette smoking	Male	-0.102 (-0.19,-0.013)	-0.107 (-0.195,-0.019)
Khorasan, North	Ever cigarette smoking	Both	-0.041 (-0.136,0.054)	-0.025 (-0.118,0.068)
Khorasan, North	Current tobacco smoking	Female	-0.004 (-0.287,0.279)	-0.007 (-0.268,0.254)
Khorasan, North	Current tobacco smoking	Male	-0.085 (-0.178,0.008)	-0.112 (-0.198,-0.026)
Khorasan, North	Current tobacco smoking	Both	-0.029 (-0.122,0.064)	-0.027 (-0.112,0.058)
Khorasan, North	Current cigarette smoking	Female	NaN (NaN,NaN)	NaN (NaN,NaN)
Khorasan, North	Current cigarette smoking	Male	-0.043 (-0.156,0.071)	-0.061 (-0.174,0.051)
Khorasan, North	Current cigarette smoking	Both	-0.01 (-0.129,0.109)	-0.009 (-0.127,0.108)
Khorasan, South	Ever tobacco smoking	Female	-0.037 (-0.296,0.223)	-0.006 (-0.249,0.236)
Khorasan, South	Ever tobacco smoking	Male	-0.084 (-0.175,0.006)	-0.099 (-0.189,-0.008)
Khorasan, South	Ever tobacco smoking	Both	-0.046 (-0.138,0.045)	-0.015 (-0.104,0.074)
Khorasan, South	Ever cigarette smoking	Female	NaN (NaN,NaN)	NaN (NaN,NaN)
Khorasan, South	Ever cigarette smoking	Male	-0.052 (-0.16,0.057)	-0.101 (-0.215,0.014)
Khorasan, South	Ever cigarette smoking	Both	-0.013 (-0.127,0.1)	-0.018 (-0.138,0.101)
Khorasan, South	Current tobacco smoking	Female	-0.026 (-0.339,0.287)	-0.015 (-0.267,0.237)
Khorasan, South	Current tobacco smoking	Male	-0.064 (-0.182,0.055)	-0.094 (-0.208,0.02)
Khorasan, South	Current tobacco smoking	Both	-0.034 (-0.153,0.085)	-0.027 (-0.138,0.084)
Khorasan, South	Current cigarette smoking	Female	NaN (NaN,NaN)	NaN (NaN,NaN)
Khorasan, South	Current cigarette smoking	Male	0.006 (-0.144,0.157)	-0.063 (-0.211,0.084)
Khorasan, South	Current cigarette smoking	Both	0.009 (-0.142,0.16)	-0.012 (-0.165,0.14)
Alborz	Ever tobacco smoking	Female	-0.029 (-0.123,0.066)	0.002 (-0.139,0.143)
Alborz	Ever tobacco smoking	Male	-0.115 (-0.165,-0.065)	-0.154 (-0.2,-0.107)
Alborz	Ever tobacco smoking	Both	-0.06 (-0.11,-0.01)	-0.047 (-0.094,0)
Alborz	Ever cigarette smoking	Female	-0.012 (-0.105,0.082)	-0.013 (-0.093,0.067)
Alborz	Ever cigarette smoking	Male	-0.125 (-0.184,-0.066)	-0.142 (-0.195,-0.089)
Alborz	Ever cigarette smoking	Both	-0.057 (-0.119,0.006)	-0.053 (-0.108,0.003)
Alborz	Current tobacco smoking	Female	-0.016 (-0.159,0.127)	0.006 (-0.177,0.189)
Alborz	Current tobacco smoking	Male	-0.125 (-0.182,-0.068)	-0.135 (-0.187,-0.082)
Alborz	Current tobacco smoking	Both	-0.059 (-0.117,0)	-0.039 (-0.093,0.014)
Alborz	Current cigarette smoking	Female	-0.007 (-0.041,0.027)	-0.008 (-0.04,0.024)
Alborz	Current cigarette smoking	Male	-0.136 (-0.2,-0.072)	-0.123 (-0.18,-0.066)
Alborz	Current cigarette smoking	Both	-0.06 (-0.128,0.008)	-0.043 (-0.103,0.017)
Supplementary Table 5. National and subnational concentration index for wealth and years of schooling for tobacco and cigarette smoking among women and men
